# Supplementary material for: Evidence that spatial scale and environment factors explain grassland community assembly in woodland–grassland ecotones
Source: Ecol Evol. 2024 Jul 3;14(7):e11644. doi: 10.1002/ece3.11644 (PMC11221066; doi:10.1002/ece3.11644)
Supplement: Supplementary file 1 — Data S1. [file ECE3-14-e11644-s003.xls]

## Sheet: speciesdata2
ID		subplot	Heteropappus altaicus (Willd.) Novopokr.	Pulsatilla chinensis (Bunge) Regel	Bothriochloa ischcemum (Linn.) Keng	Thymus mongolicus Ronn.	Cleistogenes hancei Keng	Astragalus scaberrimus Bunge	Astragalus melilotoides Pall.	Bupleurum chinensis DC.	Cleistogenes caespitosa Keng	Lespedeza davurica (Laxm.) Schindl．	Carduus nutans Linn.	Stipa grandis P. Smirn.	Lespedeza floribunda Bunge	Potentilla bifurca Linn.	Oxytropis bicolor Bunge	Stipa lessingiana Trin. et Rupr.	Potentilla discolor Bge.	Saussurea chinnampoensis Lévl. et Vant.	Glycyrrhiza uralensis Fisch.	Periploca sepium Bunge	Clematis fruticosa Turcz.	Phragmites australis (Cav.) Trin. ex Steud.	Astragalus discolor Bunge ex Maxim.	Leontopodium leontopodioides (Willd.) Beauv.	Lespedeza hedysaroides (Pall.) Kitag.	Artemisia leucophylla (Turcz. ex Bess.) C. B. Clarke	Potentilla tanacetifolia Willd. ex Schlecht.	Leymus secalinus (Georgi) Tzvel.	Sophora davidii (Franch.) Skeels	Artemisia frigida Willd.	pyrus salicifolia Pall	Agrimonia pilosa Ldb.	Serratula centauroides Linn.	Artemisia mongolica (Fisch. ex Bess.) Nakai	Carex parva Nees	Thermopsis lanceolala R.Br.	Rubia cordifolia Linn.	Wikstroemia canescens (Wall.) Meisn.	Oxytropis hirta Bunge	Astragalus adsurgens Pall.	Hippophae rhamnoides Linn.	Oxytropis frigida Kar. et Kir	Brassicaceae	Dendranthema indicum (Linn.) Des Moul.	Artemisia vestita Wall. ex Bess.	Spiraea pubescens Turcz.	Polygala tenuifolia Willd.
1	1	0	0.0105357	0	0.0964496	0	0	0	0.0459016	0.0252148	0.0688791	0.1	0	0	0	0	0	0	0.0678372	0	0	0	0	0	0	0	0	0	0	0	0.0971839	0	0	0	0	0	0	0	0	0.0499175	0	0	0	0	0	0	0.136583	0	0.0169959
1	2	1	0	0	0.141158	0	0	0	0	0	0	0.179257	0	0	0	0	0	0	0	0	0	0	0	0	0	0	0	0	0	0	0.291552	0	0	0	0	0	0	0	0	0.0502955	0	0	0	0	0	0	0.105962	0	0.0188388
1	3	2	0	0	0.13819	0	0	0	0.0828333	0	0.206637	0.105815	0	0	0	0	0	0	0	0	0	0	0	0	0	0	0	0	0	0	0	0	0	0	0	0	0	0	0	0.109457	0	0	0	0	0	0	0	0	0
1	4	3	0	0	0	0	0	0	0.0548715	0.0756443	0	0	0	0	0	0	0	0	0.203511	0	0	0	0	0	0	0	0	0	0	0	0	0	0	0	0	0	0	0	0	0	0	0	0	0	0	0	0.303788	0	0.0321489
2	5	0	0.0132352	0	0	0	0	0	0	0	0.0321455	0	0	0	0	0	0	0	0	0	0	0	0	0	0	0	0	0	0	0	0.196987	0	0	0	0	0	0	0	0	0.113723	0	0	0	0	0	0	0.107807	0	0.0156008
2	6	1	0.0264705	0	0	0	0	0	0	0	0.064291	0	0	0	0	0	0	0	0	0	0	0	0	0	0	0	0	0	0	0	0.111513	0	0	0	0	0	0	0	0	0	0	0	0	0	0	0	0	0	0
2	7	2	0	0	0	0	0	0	0	0	0	0	0	0	0	0	0	0	0	0	0	0	0	0	0	0	0	0	0	0	0.282461	0	0	0	0	0	0	0	0	0.227446	0	0	0	0	0	0	0.215615	0	0.0312015
3	8	0	0.0945598	0	0	0	0	0	0	0	0	0.121978	0	0	0	0	0	0	0	0	0	0	0.319319	0	0	0	0	0.131448	0	0	0	0	0	0	0	0	0	0	0	0	0	0	0	0	0	0	0.163261	0	0.0490435
3	9	1	0.0945598	0	0	0	0	0	0	0	0	0.121978	0	0	0	0	0	0	0	0	0	0	0.319319	0	0	0	0	0.131448	0	0	0	0	0	0	0	0	0	0	0	0	0	0	0	0	0	0	0.163261	0	0.0490435
4	10	0	0.00981719	0	0.0889598	0	0	0	0	0	0.212621	0.0691985	0	0	0	0	0	0	0	0	0	0	0	0	0	0	0	0.162547	0	0	0.106435	0	0	0	0	0	0	0	0	0.0978915	0	0	0	0	0	0	0	0	0
4	11	1	0	0	0.0854725	0	0	0	0	0	0.238748	0.0964849	0	0	0	0	0	0	0	0	0	0	0	0	0	0	0	0.135208	0	0	0.19433	0	0	0	0	0	0	0	0	0	0	0	0	0	0	0	0	0	0
4	12	2	0	0	0.106878	0	0	0	0	0	0.271505	0	0	0	0	0	0	0	0	0	0	0	0	0	0	0	0	0.23655	0	0	0	0	0	0	0	0	0	0	0	0.126619	0	0	0	0	0	0	0	0	0
4	13	3	0.0294516	0	0.074529	0	0	0	0	0	0.127609	0.111111	0	0	0	0	0	0	0	0	0	0	0	0	0	0	0	0.115884	0	0	0.124975	0	0	0	0	0	0	0	0	0.167055	0	0	0	0	0	0	0	0	0
5	14	0	0	0	0.250096	0	0	0	0	0	0.0891121	0.140779	0	0	0	0	0	0	0.0210067	0	0	0	0	0	0	0	0	0	0	0	0	0	0	0	0	0	0	0	0	0.0299103	0	0	0	0	0	0	0	0	0.0177871
5	15	1	0	0	0.233447	0	0	0	0	0	0.180914	0.199838	0	0	0	0	0	0	0	0	0	0	0	0	0	0	0	0	0	0	0	0	0	0	0	0	0	0	0	0	0	0	0	0	0	0	0	0	0.0533613
5	16	2	0	0	0.289139	0	0	0	0	0	0	0.154068	0	0	0	0	0	0	0.06302	0	0	0	0	0	0	0	0	0	0	0	0	0	0	0	0	0	0	0	0	0	0	0	0	0	0	0	0	0	0
5	17	3	0	0	0.227703	0	0	0	0	0	0.0864219	0.0684327	0	0	0	0	0	0	0	0	0	0	0	0	0	0	0	0	0	0	0	0	0	0	0	0	0	0	0	0.089731	0	0	0	0	0	0	0	0	0
6	18	0	0.018427	0	0.0205295	0	0	0	0	0	0	0.188746	0.0162646	0.122299	0	0	0.0287051	0	0	0	0	0	0	0	0	0	0	0	0	0	0	0	0	0	0	0	0.0736364	0	0	0.0258252	0	0	0	0	0	0	0.0736229	0	0.00391902
6	19	1	0	0	0.0615884	0	0	0	0	0	0	0.225987	0	0.0313773	0	0	0.0323104	0	0	0	0	0	0	0	0	0	0	0	0	0	0	0	0	0	0	0	0	0	0	0	0	0	0	0	0	0	0.119466	0	0
6	20	2	0.0217515	0	0	0	0	0	0	0	0	0.128975	0	0.148872	0	0	0.0538048	0	0	0	0	0	0	0	0	0	0	0	0	0	0	0	0	0	0	0	0	0	0	0	0	0	0	0	0	0	0.101403	0	0.0117571
6	21	3	0.0335295	0	0	0	0	0	0	0	0	0.211276	0.0487939	0.186646	0	0	0	0	0	0	0	0	0	0	0	0	0	0	0	0	0	0	0	0	0	0	0.220909	0	0	0.0774757	0	0	0	0	0	0	0	0	0
7	22	0	0.0180081	0	0	0	0.0166561	0	0.0101738	0.033698	0	0.0784705	0	0	0.0343361	0	0.0309502	0	0.014715	0	0.0240082	0	0	0	0	0	0	0.130861	0	0	0	0	0.0131123	0	0	0	0	0	0	0.0889141	0	0	0	0	0	0	0	0	0
7	23	1	0.0257086	0	0	0	0.0280116	0	0	0	0	0.051693	0	0	0.103008	0	0	0	0	0	0	0	0	0	0	0	0	0.06574	0	0	0	0	0	0	0	0	0	0	0	0.0994794	0	0	0	0	0	0	0	0	0
7	24	2	0	0	0	0	0.0219567	0	0.0305215	0.0356141	0	0.0475014	0	0	0	0	0.045418	0	0.0441449	0	0	0	0	0	0	0	0	0.199483	0	0	0	0	0	0	0	0	0	0	0	0.0936479	0	0	0	0	0	0	0	0	0
7	25	3	0.0283158	0	0	0	0	0	0	0.0654799	0	0.136217	0	0	0	0	0.0474325	0	0	0	0.0720247	0	0	0	0	0	0	0.12736	0	0	0	0	0.039337	0	0	0	0	0	0	0.0736152	0	0	0	0	0	0	0	0	0
8	26	0	0	0	0	0	0	0.0220377	0	0	0	0	0	0	0.00920253	0	0	0.170488	0.17	0	0	0	0	0	0	0	0	0	0	0	0	0	0	0	0	0	0.172077	0.005	0	0	0	0	0	0	0	0	0.0889674	0.0292623	0.0162816
8	27	1	0	0	0	0	0	0	0	0	0	0	0	0	0	0	0	0.340976	0	0	0	0	0	0	0	0	0	0	0	0	0	0	0	0	0	0	0.127689	0	0	0	0	0	0	0	0	0	0.127935	0	0.0325632
8	28	2	0	0	0	0	0	0.0440754	0	0	0	0	0	0	0.0184051	0	0	0	0.34	0	0	0	0	0	0	0	0	0	0	0	0	0	0	0	0	0	0.216466	0.01	0	0	0	0	0	0	0	0	0.05	0.0585246	0
9	29	0	0	0	0.00845473	0	0	0	0	0	0	0.0162866	0	0	0.0408254	0	0.0133823	0	0	0	0	0	0	0	0	0.0346299	0.0630205	0	0.0315396	0	0	0	0	0	0	0	0.461024	0	0	0	0	0	0	0	0	0	0.0204464	0	0
9	30	1	0	0	0	0	0	0	0	0	0	0	0	0	0	0	0	0	0	0	0	0	0	0	0	0	0.0502261	0	0	0	0	0	0	0	0	0	0.644221	0	0	0	0	0	0	0	0	0	0	0	0
9	31	2	0	0	0	0	0	0	0	0	0	0	0	0	0.0645517	0	0.0125104	0	0	0	0	0	0	0	0	0.0785256	0.0562195	0	0.0610743	0	0	0	0	0	0	0	0.369184	0	0	0	0	0	0	0	0	0	0	0	0
9	32	3	0	0	0.0253642	0	0	0	0	0	0	0.0488598	0	0	0.0579245	0	0.0276365	0	0	0	0	0	0	0	0	0.0253642	0.0826158	0	0.0335445	0	0	0	0	0	0	0	0.369669	0	0	0	0	0	0	0	0	0	0.0613393	0	0
10	33	0	0	0.0766752	0	0	0	0	0	0	0	0.0381278	0	0	0.117548	0	0	0	0	0	0	0	0	0	0	0.0143939	0	0	0	0	0	0	0	0	0	0	0.319182	0	0	0	0.00637117	0	0	0	0	0	0.0945918	0	0
10	34	1	0	0	0	0	0	0	0	0	0	0	0	0	0.171475	0	0	0	0	0	0	0	0	0	0	0.0431817	0	0	0	0	0	0	0	0	0	0	0.396935	0	0	0	0	0	0	0	0	0	0.0615816	0	0
10	35	2	0	0.178639	0	0	0	0	0	0	0	0	0	0	0.103369	0	0	0	0	0	0	0	0	0	0	0	0	0	0	0	0	0	0	0	0	0	0.292714	0	0	0	0.0191135	0	0	0	0	0	0.133708	0	0
10	36	3	0	0.0513863	0	0	0	0	0	0	0	0.114383	0	0	0.0777986	0	0	0	0	0	0	0	0	0	0	0	0	0	0	0	0	0	0	0	0	0	0.267895	0	0	0	0	0	0	0	0	0	0.0884863	0	0
11	37	0	0	0	0	0	0	0	0	0.0327254	0	0	0	0	0.0871934	0	0	0.0373169	0	0	0	0	0	0	0	0	0	0.0242138	0	0	0	0	0	0	0	0	0.139324	0	0	0	0.026399	0	0	0	0	0	0.0835769	0	0
11	38	1	0	0	0	0	0	0	0	0.0213353	0	0	0	0	0.0990603	0	0	0.111951	0	0	0	0	0	0	0	0	0	0	0	0	0	0	0	0	0	0	0.113792	0	0	0	0.037171	0	0	0	0	0	0.0994825	0	0
11	39	2	0	0	0	0	0	0	0	0.0403439	0	0	0	0	0.0904613	0	0	0	0	0	0	0	0	0	0	0	0	0.0726413	0	0	0	0	0	0	0	0	0	0	0	0	0.0420259	0	0	0	0	0	0.0939007	0	0
11	40	3	0	0	0	0	0	0	0	0.036497	0	0	0	0	0.0720586	0	0	0	0	0	0	0	0	0	0	0	0	0	0	0	0	0	0	0	0	0	0.304182	0	0	0	0	0	0	0	0	0	0.0573473	0	0
12	41	0	0.0059048	0.00932127	0	0	0	0	0	0.0214082	0	0	0	0	0.0718626	0	0.0227274	0.0780495	0	0.014619	0	0	0	0	0	0	0	0.0281271	0	0	0	0	0	0	0.026247	0	0.311843	0	0	0	0.00529171	0	0	0	0	0	0.0975813	0.0322967	0
12	42	1	0	0	0	0	0	0	0	0	0	0	0	0	0.107537	0	0.0436349	0.0302225	0	0	0	0	0	0	0	0	0	0.0166159	0	0	0	0	0	0	0	0	0.279565	0	0	0	0.0158751	0	0	0	0	0	0.124399	0.0968902	0
12	43	2	0	0	0	0	0	0	0	0.0276569	0	0	0	0	0.0237558	0	0	0.150717	0	0.0438571	0	0	0	0	0	0	0	0.0306912	0	0	0	0	0	0	0.0353403	0	0.284158	0	0	0	0	0	0	0	0	0	0.113704	0	0
12	44	3	0.0177144	0.0279638	0	0	0	0	0	0.0365676	0	0	0	0	0.0842947	0	0.0245473	0.0532091	0	0	0	0	0	0	0	0	0	0.0370744	0	0	0	0	0	0	0.0434006	0	0.371805	0	0	0	0	0	0	0	0	0	0.0546404	0	0
13	45	0	0	0	0.126174	0	0	0	0	0	0.0155349	0.0365113	0	0	0	0	0	0	0	0	0.0213728	0	0.204936	0	0	0	0	0.241438	0	0	0.0261611	0	0	0	0	0	0	0	0	0	0	0	0	0	0	0	0.156511	0	0
13	46	1	0	0	0.174412	0	0	0	0	0	0.0466047	0	0	0	0	0	0	0	0	0	0	0	0.107105	0	0	0	0	0.199786	0	0	0.0221688	0	0	0	0	0	0	0	0	0	0	0	0	0	0	0	0.215118	0	0
13	47	2	0	0	0.204111	0	0	0	0	0	0	0.109534	0	0	0	0	0	0	0	0	0.0641184	0	0.0751663	0	0	0	0	0.211478	0	0	0.0563145	0	0	0	0	0	0	0	0	0	0	0	0	0	0	0	0	0	0
13	48	3	0	0	0	0	0	0	0	0	0	0	0	0	0	0	0	0	0	0	0	0	0.432536	0	0	0	0	0.313049	0	0	0	0	0	0	0	0	0	0	0	0	0	0	0	0	0	0	0.254415	0	0
14	49	0	0.0222222	0	0.439375	0	0	0	0	0	0	0.0478632	0	0	0.0727201	0	0	0	0	0	0	0	0.065079	0	0	0	0	0.0744634	0	0	0.166828	0	0	0	0	0	0	0	0	0	0	0	0	0	0	0	0.0838846	0	0
14	50	1	0	0	0.371847	0	0	0	0	0	0	0	0	0	0.154352	0	0	0	0	0	0	0	0.195237	0	0	0	0	0.100861	0	0	0.0494502	0	0	0	0	0	0	0	0	0	0	0	0	0	0	0	0.128253	0	0
14	51	2	0	0	0.463372	0	0	0	0	0	0	0	0	0	0.0638081	0	0	0	0	0	0	0	0	0	0	0	0	0.122529	0	0	0.22689	0	0	0	0	0	0	0	0	0	0	0	0	0	0	0	0.123401	0	0
14	52	3	0.0666667	0	0.482906	0	0	0	0	0	0	0.14359	0	0	0	0	0	0	0	0	0	0	0	0	0	0	0	0	0	0	0.224145	0	0	0	0	0	0	0	0	0	0	0	0	0	0	0	0	0	0
15	53	0	0	0	0.334747	0	0.05267	0	0	0	0	0.0418396	0	0	0	0	0	0.0809457	0	0	0	0	0.0600303	0	0	0	0	0.106509	0	0	0.129242	0	0	0	0	0	0	0	0	0	0.0201465	0	0	0	0	0	0.0814246	0	0.0232654
15	54	1	0	0	0.492796	0	0	0	0	0	0	0.125519	0	0	0	0	0	0	0	0	0	0	0	0	0	0	0	0	0	0	0.103419	0	0	0	0	0	0	0	0	0	0.0604396	0	0	0	0	0	0.127228	0	0
15	55	2	0	0	0.366396	0	0.15801	0	0	0	0	0	0	0	0	0	0	0	0	0	0	0	0	0	0	0	0	0	0	0	0.171812	0	0	0	0	0	0	0	0	0	0	0	0	0	0	0	0.117045	0	0.0697962
15	56	3	0	0	0.145048	0	0	0	0	0	0	0	0	0	0	0	0	0.242837	0	0	0	0	0.180091	0	0	0	0	0.319528	0	0	0.112495	0	0	0	0	0	0	0	0	0	0	0	0	0	0	0	0	0	0
16	57	0	0	0.0761832	0	0	0	0	0	0	0	0	0	0	0.230087	0	0	0	0.0194283	0	0.0229542	0	0	0	0	0.00815084	0	0.0752861	0	0	0	0	0	0	0	0	0.203989	0	0	0	0	0	0	0	0	0	0.0737996	0	0.010587
16	58	1	0	0.22855	0	0	0	0	0	0	0	0	0	0	0.170026	0	0	0	0.0582848	0	0	0	0	0	0	0.0244525	0	0	0	0	0	0	0	0	0	0	0.222982	0	0	0	0	0	0	0	0	0	0.0835235	0	0
16	59	2	0	0	0	0	0	0	0	0	0	0	0	0	0.170653	0	0	0	0	0	0	0	0	0	0	0	0	0.09342	0	0	0	0	0	0	0	0	0.265654	0	0	0	0	0	0	0	0	0	0	0	0.0317611
16	60	3	0	0	0	0	0	0	0	0	0	0	0	0	0.34958	0	0	0	0	0	0.0688625	0	0	0	0	0	0	0.132438	0	0	0	0	0	0	0	0	0.123332	0	0	0	0	0	0	0	0	0	0.137875	0	0
17	61	0	0	0	0	0	0.0149107	0	0.0239868	0	0	0	0	0	0.130247	0	0	0.054451	0.0401983	0	0	0	0	0	0	0	0	0	0	0	0	0	0	0	0	0	0.0920559	0	0	0	0	0	0	0	0	0	0.0275038	0	0.0088288
17	62	1	0	0	0	0	0	0	0.0719604	0	0	0	0	0	0.105954	0	0	0.031614	0.0729003	0	0	0	0	0	0	0	0	0	0	0	0	0	0	0	0	0	0.276168	0	0	0	0	0	0	0	0	0	0.0825114	0	0
17	63	2	0	0	0	0	0.0447322	0	0	0	0	0	0	0	0.284788	0	0	0.0325157	0	0	0	0	0	0	0	0	0	0	0	0	0	0	0	0	0	0	0	0	0	0	0	0	0	0	0	0	0	0	0.0264864
17	64	3	0	0	0	0	0	0	0	0	0	0	0	0	0	0	0	0.0992233	0.0476947	0	0	0	0	0	0	0	0	0	0	0	0	0	0	0	0	0	0	0	0	0	0	0	0	0	0	0	0	0	0
18	65	0	0	0	0	0	0	0	0	0	0	0.0334054	0	0	0.0943562	0	0	0.15362	0	0	0	0	0	0	0	0	0	0	0	0	0	0	0	0	0	0	0.0776965	0	0	0	0	0	0	0	0	0	0.0540269	0.0150399	0
18	66	1	0	0	0	0	0	0	0	0	0	0.100216	0	0	0.0478754	0	0	0.0675989	0	0	0	0	0	0	0	0	0	0	0	0	0	0	0	0	0	0	0.233089	0	0	0	0	0	0	0	0	0	0	0	0
18	67	2	0	0	0	0	0	0	0	0	0	0	0	0	0	0	0	0.222417	0	0	0	0	0	0	0	0	0	0	0	0	0	0	0	0	0	0	0	0	0	0	0	0	0	0	0	0	0	0.0451198	0
18	68	3	0	0	0	0	0	0	0	0	0	0	0	0	0.235193	0	0	0.170845	0	0	0	0	0	0	0	0	0	0	0	0	0	0	0	0	0	0	0	0	0	0	0	0	0	0	0	0	0.162081	0	0
19	69	0	0.0202799	0	0.0169062	0	0	0	0	0	0	0.0172286	0	0	0	0	0.0211849	0	0.0289803	0	0.0621421	0	0	0	0	0	0	0.182433	0	0	0.227497	0	0	0	0	0	0	0	0	0	0	0	0	0	0	0	0.0920687	0	0
19	70	1	0	0	0	0	0	0	0	0	0	0	0	0	0	0	0.0635546	0	0.0869408	0	0.186426	0	0	0	0	0	0	0	0	0	0.201684	0	0	0	0	0	0	0	0	0	0	0	0	0	0	0	0.0827706	0	0
19	71	2	0	0	0	0	0	0	0	0	0	0	0	0	0	0	0	0	0	0	0	0	0	0	0	0	0	0.491342	0	0	0.278237	0	0	0	0	0	0	0	0	0	0	0	0	0	0	0	0	0	0
19	72	3	0.0608398	0	0.0507185	0	0	0	0	0	0	0.0516857	0	0	0	0	0	0	0	0	0	0	0	0	0	0	0	0.0559568	0	0	0.202571	0	0	0	0	0	0	0	0	0	0	0	0	0	0	0	0.193435	0	0
20	73	0	0.0338779	0	0	0	0	0	0	0	0	0.270335	0	0	0	0	0	0	0.0265242	0	0.10611	0	0	0	0	0	0	0	0	0	0.0269497	0	0	0	0	0	0	0	0.0215787	0	0	0	0	0	0	0	0	0	0.00724886
20	74	1	0.0571809	0	0	0	0	0	0	0	0	0.452768	0	0	0	0	0	0	0	0	0.059303	0	0	0	0	0	0	0	0	0	0	0	0	0	0	0	0	0	0.064736	0	0	0	0	0	0	0	0	0	0
20	75	2	0	0	0	0	0	0	0	0	0	0.201005	0	0	0	0	0	0	0.0415121	0	0	0	0	0	0	0	0	0	0	0	0.0808491	0	0	0	0	0	0	0	0	0	0	0	0	0	0	0	0	0	0
20	76	3	0.0444528	0	0	0	0	0	0	0	0	0.157232	0	0	0	0	0	0	0.0380606	0	0.259026	0	0	0	0	0	0	0	0	0	0	0	0	0	0	0	0	0	0	0	0	0	0	0	0	0	0	0	0.0217466
21	77	0	0.0225142	0	0	0	0	0	0	0	0.0123543	0.195593	0	0	0	0	0.0316347	0	0.156345	0	0	0	0	0	0	0	0.0295471	0	0	0	0	0	0	0	0	0	0	0	0	0	0	0	0	0	0	0	0.0216135	0	0.0331261
21	78	1	0.0223507	0	0	0	0	0	0	0	0	0.198682	0	0	0	0	0.0240564	0	0.184666	0	0	0	0	0	0	0	0.0886414	0	0	0	0	0	0	0	0	0	0	0	0	0	0	0	0	0	0	0	0	0	0.0268282
21	79	2	0	0	0	0	0	0	0	0	0.0370628	0.192116	0	0	0	0	0.0708476	0	0.209388	0	0	0	0	0	0	0	0	0	0	0	0	0	0	0	0	0	0	0	0	0	0	0	0	0	0	0	0.0648406	0	0.031933
21	80	3	0.0451919	0	0	0	0	0	0	0	0	0.19598	0	0	0	0	0	0	0.074981	0	0	0	0	0	0	0	0	0	0	0	0	0	0	0	0	0	0	0	0	0	0	0	0	0	0	0	0	0	0.0406171
22	81	0	0	0	0	0	0	0	0	0	0	0	0	0	0	0	0	0	0	0	0	0	0	0	0	0	0	0	0	0	0	0	0	0	0	0	0.851679	0	0	0	0	0	0	0	0	0.0815	0	0	0
22	82	1	0	0	0	0	0	0	0	0	0	0	0	0	0	0	0	0	0	0	0	0	0	0	0	0	0	0	0	0	0	0	0	0	0	0	1	0	0	0	0	0	0	0	0	0	0	0	0
22	83	2	0	0	0	0	0	0	0	0	0	0	0	0	0	0	0	0	0	0	0	0	0	0	0	0	0	0	0	0	0	0	0	0	0	0	0.789562	0	0	0	0	0	0	0	0	0.01	0	0	0
22	84	3	0	0	0	0	0	0	0	0	0	0	0	0	0	0	0	0	0	0	0	0	0	0	0	0	0	0	0	0	0	0	0	0	0	0	0.765476	0	0	0	0	0	0	0	0	0.2345	0	0	0
23	85	0	0	0	0	0	0	0	0	0	0	0	0	0	0	0	0	0	0	0	0	0	0	0	0	0	0	0	0	0	0	0	0	0	0	0	0.91	0	0	0	0	0	0	0	0	0	0	0	0
23	86	1	0	0	0	0	0	0	0	0	0	0	0	0	0	0	0	0	0	0	0	0	0	0	0	0	0	0	0	0	0	0	0	0	0	0	0.99	0	0	0	0	0	0	0	0	0	0	0	0
23	87	2	0	0	0	0	0	0	0	0	0	0	0	0	0	0	0	0	0	0	0	0	0	0	0	0	0	0	0	0	0	0	0	0	0	0	1	0	0	0	0	0	0	0	0	0	0	0	0
23	88	3	0	0	0	0	0	0	0	0	0	0	0	0	0	0	0	0	0	0	0	0	0	0	0	0	0	0	0	0	0	0	0	0	0	0	0.74	0	0	0	0	0	0	0	0	0	0	0	0
24	89	0	0	0	0	0	0	0	0	0	0	0	0	0	0	0	0	0	0	0	0	0	0	0	0	0	0	0	0	0	0	0	0	0	0	0	0.843333	0	0	0	0	0	0	0	0	0	0	0	0
24	90	1	0	0	0	0	0	0	0	0	0	0	0	0	0	0	0	0	0	0	0	0	0	0	0	0	0	0	0	0	0	0	0	0	0	0	0.78	0	0	0	0	0	0	0	0	0	0	0	0
24	91	2	0	0	0	0	0	0	0	0	0	0	0	0	0	0	0	0	0	0	0	0	0	0	0	0	0	0	0	0	0	0	0	0	0	0	1	0	0	0	0	0	0	0	0	0	0	0	0
24	92	3	0	0	0	0	0	0	0	0	0	0	0	0	0	0	0	0	0	0	0	0	0	0	0	0	0	0	0	0	0	0	0	0	0	0	0.75	0	0	0	0	0	0	0	0	0	0	0	0
25	93	0	0.045578	0	0.0411591	0	0	0	0	0	0.0426219	0.176153	0	0	0	0	0	0	0.0205027	0	0.0549959	0	0	0	0	0	0	0	0	0	0.0502422	0	0	0	0	0	0	0	0	0.0873435	0	0	0	0	0	0	0.367654	0	0
25	94	1	0.136734	0	0	0	0	0	0	0	0	0.271115	0	0	0	0	0	0	0.061508	0	0	0	0	0	0	0	0	0	0	0	0	0	0	0	0	0	0	0	0	0.157115	0	0	0	0	0	0	0.215317	0	0
25	95	2	0	0	0.123477	0	0	0	0	0	0	0.257345	0	0	0	0	0	0	0	0	0	0	0	0	0	0	0	0	0	0	0	0	0	0	0	0	0	0	0	0	0	0	0	0	0	0	0.415406	0	0
25	96	3	0	0	0	0	0	0	0	0	0.127866	0	0	0	0	0	0	0	0	0	0.164988	0	0	0	0	0	0	0	0	0	0.150727	0	0	0	0	0	0	0	0	0.104916	0	0	0	0	0	0	0.47224	0	0
26	97	0	0	0	0.165536	0	0	0	0	0	0.0189614	0.185983	0	0	0	0	0	0	0	0	0	0	0.062636	0	0	0	0	0	0	0	0.0905015	0	0	0	0	0	0	0	0.0363092	0	0	0	0	0	0	0	0.403153	0	0.0133102
26	98	1	0	0	0.21845	0	0	0	0	0	0.0568843	0.181887	0	0	0	0	0	0	0	0	0	0	0.0785621	0	0	0	0	0	0	0	0	0	0	0	0	0	0	0	0	0	0	0	0	0	0	0	0.373385	0	0
26	99	2	0	0	0.0864265	0	0	0	0	0	0	0.227708	0	0	0	0	0	0	0	0	0	0	0.109346	0	0	0	0	0	0	0	0.271504	0	0	0	0	0	0	0	0	0	0	0	0	0	0	0	0.285085	0	0.0399307
26	100	3	0	0	0.19173	0	0	0	0	0	0	0.148353	0	0	0	0	0	0	0	0	0	0	0	0	0	0	0	0	0	0	0	0	0	0	0	0	0	0	0.108928	0	0	0	0	0	0	0	0.55099	0	0
27	101	0	0.0187968	0.0288331	0.0335244	0	0	0	0	0	0.0275958	0.112691	0	0	0	0	0.0129596	0	0.0174741	0	0.0244069	0	0	0	0	0	0	0	0	0.0669821	0.0437972	0	0.0461263	0	0	0	0	0	0	0	0	0	0	0.0260719	0	0	0.310115	0	0.0214423
27	102	1	0.0563904	0.0864993	0	0	0	0	0	0	0	0.102372	0	0	0	0	0	0	0.0524222	0	0	0	0	0	0	0	0	0	0	0	0	0	0.0887978	0	0	0	0	0	0	0	0	0	0	0.0782158	0	0	0.316007	0	0.0643269
27	103	2	0	0	0.100573	0	0	0	0	0	0	0.127252	0	0	0	0	0.0388789	0	0	0	0	0	0	0	0	0	0	0	0	0.0878925	0	0	0.049581	0	0	0	0	0	0	0	0	0	0	0	0	0	0.29781	0	0
27	104	3	0	0	0	0	0	0	0	0	0.0827874	0.108448	0	0	0	0	0	0	0	0	0.0732208	0	0	0	0	0	0	0	0	0.113054	0.131392	0	0	0	0	0	0	0	0	0	0	0	0	0	0	0	0.316527	0	0
28	105	0	0.0674476	0	0	0.243503	0	0	0.0518101	0	0	0.0448846	0	0.113237	0	0.0152493	0.0143068	0	0.0286215	0	0	0	0	0	0.0681352	0	0	0	0	0	0	0	0	0	0	0	0	0	0	0	0.011107	0	0	0	0.0284798	0	0	0	0
28	106	1	0.0877811	0	0	0.136224	0	0	0.0883534	0	0	0.0695565	0	0.0964835	0	0	0.0429203	0	0.0858644	0	0	0	0	0	0.0569154	0	0	0	0	0	0	0	0	0	0	0	0	0	0	0	0	0	0	0	0.0490333	0	0	0	0
28	107	2	0.059194	0	0	0.594285	0	0	0.067077	0	0	0.0650972	0	0	0	0.0457478	0	0	0	0	0	0	0	0	0.0989014	0	0	0	0	0	0	0	0	0	0	0	0	0	0	0	0.033321	0	0	0	0	0	0	0	0
28	108	3	0.0553677	0	0	0	0	0	0	0	0	0	0	0.243228	0	0	0	0	0	0	0	0	0	0	0.0485887	0	0	0	0	0	0	0	0	0	0	0	0	0	0	0	0	0	0	0	0.0364062	0	0	0	0
29	109	0	0	0	0	0.265915	0	0	0.030008	0	0	0.14945	0	0.132938	0	0	0	0.0163378	0	0	0	0	0	0	0.0232632	0	0	0	0	0.0654339	0	0	0	0	0	0	0	0	0	0	0.0110809	0	0	0	0.0717452	0	0.0180904	0	0
29	110	1	0.101065	0	0	0.428118	0	0	0	0	0	0.136545	0	0	0	0	0	0	0	0	0	0	0	0	0.0697896	0	0	0	0	0	0	0	0	0	0	0	0	0	0	0	0	0	0	0	0.10409	0	0	0	0
29	111	2	0.0597482	0	0	0.124557	0	0	0	0	0	0.160411	0	0.065213	0	0	0	0.0490135	0	0	0	0	0	0	0	0	0	0	0	0.0710927	0	0	0	0	0	0	0	0	0	0	0.0332426	0	0	0	0.070813	0	0	0	0
29	112	3	0.116423	0	0	0.245072	0	0	0.0900239	0	0	0.151394	0	0.333602	0	0	0	0	0	0	0	0	0	0	0	0	0	0	0	0.125209	0	0	0	0	0	0	0	0	0	0	0	0	0	0	0.0403325	0	0.0542712	0	0
30	113	0	0	0	0	0.100179	0	0	0.047188	0	0	0	0	0.29131	0	0	0	0	0	0	0	0	0	0	0	0	0	0.252896	0	0	0	0	0	0.0135585	0	0	0	0	0	0	0.0107846	0	0	0	0.0462025	0	0.0376644	0	0
30	114	1	0	0	0	0	0	0	0.141564	0	0	0	0	0.493191	0	0	0	0	0	0	0	0	0	0	0	0	0	0.148725	0	0	0	0	0	0	0	0	0	0	0	0	0	0	0	0	0.0284736	0	0	0	0
30	115	2	0	0	0	0.107082	0	0	0	0	0	0	0	0.0713617	0	0	0	0	0	0	0	0	0	0	0	0	0	0.362096	0	0	0	0	0	0	0	0	0	0	0	0	0	0	0	0	0.0371047	0	0	0	0
30	116	3	0	0	0	0.193455	0	0	0	0	0	0	0	0.309376	0	0	0	0	0	0	0	0	0	0	0	0	0	0.247868	0	0	0	0	0	0.0406755	0	0	0	0	0	0	0.0323536	0	0	0	0.0730292	0	0.112993	0	0
31	117	0	0	0	0.359627	0	0	0	0.023598	0	0	0.156305	0	0.274821	0	0	0	0	0	0	0	0	0	0	0	0	0	0.0190271	0	0	0	0.0398575	0	0.0658029	0	0	0	0	0	0	0	0	0	0	0	0	0	0	0
31	118	1	0	0	0.675757	0	0	0	0	0	0	0.065011	0	0	0	0	0	0	0	0	0	0	0	0	0	0	0	0.0570812	0	0	0	0	0	0	0	0	0	0	0	0	0	0	0	0	0	0	0	0	0
31	119	2	0	0	0	0	0	0	0	0	0	0.282024	0	0.605157	0	0	0	0	0	0	0	0	0	0	0	0	0	0	0	0	0	0.119572	0	0	0	0	0	0	0	0	0	0	0	0	0	0	0	0	0
31	120	3	0	0	0.403125	0	0	0	0.070794	0	0	0.12188	0	0.219304	0	0	0	0	0	0	0	0	0	0	0	0	0	0	0	0	0	0	0	0.197409	0	0	0	0	0	0	0	0	0	0	0	0	0	0	0
32	121	0	0	0	0.389836	0.0856606	0	0	0.0768563	0	0	0.207035	0	0.0644227	0	0	0	0	0	0	0	0	0	0	0	0	0	0	0.0381513	0	0	0.0644919	0	0	0.0177339	0	0	0	0	0	0	0	0	0	0.0123768	0	0.0361298	0	0
32	122	1	0	0	0.535704	0	0	0	0	0	0	0.19465	0	0.193268	0	0	0	0	0	0	0	0	0	0	0	0	0	0	0	0	0	0	0	0	0	0	0	0	0	0	0	0	0	0	0	0	0.108389	0	0
32	123	2	0	0	0.117376	0.188979	0	0	0.151033	0	0	0.426454	0	0	0	0	0	0	0	0	0	0	0	0	0	0	0	0	0.114454	0	0	0.114747	0	0	0	0	0	0	0	0	0	0	0	0	0	0	0	0	0
32	124	3	0	0	0.516428	0.0680027	0	0	0.0795363	0	0	0	0	0	0	0	0	0	0	0	0	0	0	0	0	0	0	0	0	0	0	0.0787286	0	0	0.0532016	0	0	0	0	0	0	0	0	0	0.0371305	0	0	0	0
33	125	0	0.0333126	0	0.230228	0.121572	0	0	0.0937911	0	0	0.127295	0	0	0	0.126441	0	0	0	0	0	0	0	0	0.0350622	0	0	0	0.0333303	0	0	0	0	0	0	0	0	0	0	0	0.0158404	0	0	0	0	0	0	0	0.010698
33	126	1	0	0	0.227222	0	0	0	0.109881	0	0	0.0974513	0	0	0	0.138667	0	0	0	0	0	0	0	0	0.0621154	0	0	0	0.0999908	0	0	0	0	0	0	0	0	0	0	0	0.0475211	0	0	0	0	0	0	0	0.0320939
33	127	2	0.0582227	0	0	0.364716	0	0	0.134841	0	0	0.168389	0	0	0	0.151022	0	0	0	0	0	0	0	0	0.0430712	0	0	0	0	0	0	0	0	0	0	0	0	0	0	0	0	0	0	0	0	0	0	0	0
33	128	3	0.041715	0	0.463464	0	0	0	0.0366505	0	0	0.116045	0	0	0	0.0896343	0	0	0	0	0	0	0	0	0	0	0	0	0	0	0	0	0	0	0	0	0	0	0	0	0	0	0	0	0	0	0	0	0
34	129	0	0.131465	0	0	0	0	0	0	0	0	0	0	0.0996759	0.0357249	0	0.0112574	0	0	0	0	0	0	0	0	0	0	0.191149	0	0	0	0	0	0	0	0.0211287	0	0	0	0	0	0	0	0	0	0	0.285461	0	0
34	130	1	0.110104	0	0	0	0	0	0	0	0	0	0	0.267085	0	0	0	0	0	0	0	0	0	0	0	0	0	0	0	0	0	0	0	0	0	0	0	0	0	0	0	0	0	0	0	0	0.238006	0	0
34	131	2	0.11647	0	0	0	0	0	0	0	0	0	0	0	0	0	0	0	0	0	0	0	0	0	0	0	0	0.573447	0	0	0	0	0	0	0	0	0	0	0	0	0	0	0	0	0	0	0.162772	0	0
34	132	3	0.16782	0	0	0	0	0	0	0	0	0	0	0.0319432	0.107175	0	0.0337723	0	0	0	0	0	0	0	0	0	0	0	0	0	0	0	0	0	0	0.0633862	0	0	0	0	0	0	0	0	0	0	0.455604	0	0
35	133	0	0	0	0	0	0	0	0	0	0	0	0	0.103415	0	0	0	0	0	0	0	0	0	0	0	0	0	0.0590185	0	0	0	0.349579	0	0	0	0.0554142	0	0	0	0	0	0	0	0	0	0	0.299321	0	0
35	134	1	0	0	0	0	0	0	0	0	0	0	0	0.0702375	0	0	0	0	0	0	0	0	0	0	0	0	0	0.177056	0	0	0	0.0727259	0	0	0	0	0	0	0	0	0	0	0	0	0	0	0.579791	0	0
35	135	2	0	0	0	0	0	0	0	0	0	0	0	0	0	0	0	0	0	0	0	0	0	0	0	0	0	0	0	0	0	0.434395	0	0	0	0	0	0	0	0	0	0	0	0	0	0	0.318171	0	0
35	136	3	0	0	0	0	0	0	0	0	0	0	0	0.240008	0	0	0	0	0	0	0	0	0	0	0	0	0	0	0	0	0	0.541615	0	0	0	0.166243	0	0	0	0	0	0	0	0	0	0	0	0	0
36	137	0	0.0958052	0	0	0	0	0	0	0	0	0.154539	0	0.0642682	0	0.0713128	0	0	0	0	0	0	0	0	0	0	0	0	0	0	0	0	0	0	0	0.0948565	0	0	0	0	0	0	0	0	0.0154888	0	0.275572	0	0
36	138	1	0.135619	0	0	0	0	0	0	0	0	0.109428	0	0.0689526	0	0	0	0	0	0	0	0	0	0	0	0	0	0	0	0	0	0	0	0	0	0	0	0	0	0	0	0	0	0	0.0464665	0	0.509367	0	0
36	139	2	0.0414506	0	0	0	0	0	0	0	0	0.149374	0	0	0	0	0	0	0	0	0	0	0	0	0	0	0	0	0	0	0	0	0	0	0	0.174582	0	0	0	0	0	0	0	0	0	0	0.317348	0	0
36	140	3	0.110346	0	0	0	0	0	0	0	0	0.204815	0	0.123852	0	0.213938	0	0	0	0	0	0	0	0	0	0	0	0	0	0	0	0	0	0	0	0.109988	0	0	0	0	0	0	0	0	0	0	0	0	0
37	141	0	0.0409796	0	0	0.155124	0	0	0	0	0	0.141296	0	0.182829	0	0.0257996	0.0296606	0	0.021798	0	0	0	0	0	0	0	0	0	0	0.0264431	0	0	0	0	0	0	0	0	0	0	0	0	0	0	0	0	0	0	0.014838
37	142	1	0	0	0	0.250163	0	0	0	0	0	0.181512	0	0	0	0	0.0889818	0	0.0653939	0	0	0	0	0	0	0	0	0	0	0.0793292	0	0	0	0	0	0	0	0	0	0	0	0	0	0	0	0	0	0	0.0445141
37	143	2	0.0679589	0	0	0.105216	0	0	0	0	0	0.141948	0	0.548486	0	0	0	0	0	0	0	0	0	0	0	0	0	0	0	0	0	0	0	0	0	0	0	0	0	0	0	0	0	0	0	0	0	0	0
37	144	3	0.05498	0	0	0.109995	0	0	0	0	0	0.100428	0	0	0	0.0773989	0	0	0	0	0	0	0	0	0	0	0	0	0	0	0	0	0	0	0	0	0	0	0	0	0	0	0	0	0	0	0	0	0
38	145	0	0.0685921	0	0	0.31079	0	0	0.037333	0	0	0.115726	0	0.0333333	0	0.0252055	0.0228004	0	0.0469326	0.0252055	0	0	0	0	0	0	0	0	0	0.0891382	0	0	0	0	0	0	0	0	0	0	0	0	0	0	0	0	0	0	0
38	146	1	0.0609825	0	0	0.319069	0	0	0.0525304	0	0	0.101465	0	0	0	0	0.0684011	0	0.0888718	0	0	0	0	0	0	0	0	0	0	0.117824	0	0	0	0	0	0	0	0	0	0	0	0	0	0	0	0	0	0	0
38	147	2	0.0656166	0	0	0.273502	0	0	0.0594685	0	0	0.10798	0	0	0	0.0756166	0	0	0	0.0756166	0	0	0	0	0	0	0	0	0	0.14959	0	0	0	0	0	0	0	0	0	0	0	0	0	0	0	0	0	0	0
38	148	3	0.0791772	0	0	0.3398	0	0	0	0	0	0.137731	0	0.1	0	0	0	0	0.0519261	0	0	0	0	0	0	0	0	0	0	0	0	0	0	0	0	0	0	0	0	0	0	0	0	0	0	0	0	0	0
39	149	0	0.0313163	0	0	0.165283	0	0	0	0	0	0.152298	0	0.332877	0	0	0.0184383	0	0.032282	0	0	0	0	0	0.0128301	0.0137813	0	0	0.058844	0.0563759	0	0	0	0	0	0	0	0	0	0	0.00949681	0	0	0	0.0238053	0	0	0	0
39	150	1	0.0403507	0	0	0.396175	0	0	0	0	0	0.116282	0	0.146737	0	0	0	0	0.0968461	0	0	0	0	0	0.0384904	0.0413439	0	0	0	0	0	0	0	0	0	0	0	0	0	0	0.0284904	0	0	0	0	0	0	0	0
39	151	2	0.0535983	0	0	0.0996726	0	0	0	0	0	0.168804	0	0.216447	0	0	0.0553148	0	0	0	0	0	0	0	0	0	0	0	0.176532	0	0	0	0	0	0	0	0	0	0	0	0	0	0	0	0	0	0	0	0
39	152	3	0	0	0	0	0	0	0	0	0	0.171808	0	0.635449	0	0	0	0	0	0	0	0	0	0	0	0	0	0	0	0.169128	0	0	0	0	0	0	0	0	0	0	0	0	0	0	0.071416	0	0	0	0
40	153	0	0.0490395	0	0.129719	0	0	0	0	0	0.0364358	0.166843	0	0	0	0	0	0	0	0	0	0	0	0	0	0.0152006	0	0	0	0.0263668	0	0	0	0	0	0	0	0	0	0	0	0	0	0	0	0	0.436056	0	0
40	154	1	0	0	0.389156	0	0	0	0	0	0	0.120453	0	0	0	0	0	0	0	0	0	0	0	0	0	0	0	0	0	0	0	0	0	0	0	0	0	0	0	0	0	0	0	0	0	0	0.355591	0	0
40	155	2	0.0694899	0	0	0	0	0	0	0	0.109307	0.144035	0	0	0	0	0	0	0	0	0	0	0	0	0	0.0456019	0	0	0	0.0791005	0	0	0	0	0	0	0	0	0	0	0	0	0	0	0	0	0.424641	0	0
40	156	3	0.0776286	0	0	0	0	0	0	0	0	0.236041	0	0	0	0	0	0	0	0	0	0	0	0	0	0	0	0	0	0	0	0	0	0	0	0	0	0	0	0	0	0	0	0	0	0	0.527936	0	0
41	157	0	0.0646889	0	0.0574553	0	0	0	0	0	0	0.139951	0.0887041	0.0332382	0	0	0	0	0	0	0	0	0	0.0617302	0	0	0	0.178713	0	0	0	0	0	0	0	0	0	0	0	0	0	0	0	0	0	0	0.0544932	0	0
41	158	1	0	0	0	0	0	0	0	0	0	0.0778021	0.109331	0.0997147	0	0	0	0	0	0	0	0	0	0.185191	0	0	0	0	0	0	0	0	0	0	0	0	0	0	0	0	0	0	0	0	0	0	0	0	0
41	159	2	0.126153	0	0	0	0	0	0	0	0	0	0.156781	0	0	0	0	0	0	0	0	0	0	0	0	0	0	0.536138	0	0	0	0	0	0	0	0	0	0	0	0	0	0	0	0	0	0	0	0	0
41	160	3	0.0679135	0	0.172366	0	0	0	0	0	0	0.342051	0	0	0	0	0	0	0	0	0	0	0	0	0	0	0	0	0	0	0	0	0	0	0	0	0	0	0	0	0	0	0	0	0	0	0.16348	0	0
42	161	0	0.0530524	0	0	0.0387807	0	0	0.024877	0	0	0.0364172	0	0.0378443	0	0	0	0	0	0	0	0	0	0.318989	0	0	0	0.0328622	0.088886	0	0	0	0	0	0	0	0	0	0	0	0.0271477	0	0	0	0	0	0.109284	0	0.00802847
42	162	1	0.0607929	0	0	0	0	0	0	0	0	0.109251	0	0.113533	0	0	0	0	0	0	0	0	0	0.24116	0	0	0	0.0985867	0	0	0	0	0	0	0	0	0	0	0	0	0.0814431	0	0	0	0	0	0.172058	0	0
42	163	2	0.0520401	0	0	0	0	0	0	0	0	0	0	0	0	0	0	0	0	0	0	0	0	0.283107	0	0	0	0	0.121409	0	0	0	0	0	0	0	0	0	0	0	0	0	0	0	0	0	0.155794	0	0
42	164	3	0.0463242	0	0	0.116342	0	0	0.074631	0	0	0	0	0	0	0	0	0	0	0	0	0	0	0.432699	0	0	0	0	0.145249	0	0	0	0	0	0	0	0	0	0	0	0	0	0	0	0	0	0	0	0.0240854
43	165	0	0.034402	0.101511	0	0	0.0196099	0	0	0	0.0155104	0.246875	0	0	0	0	0	0	0	0	0.0345639	0	0.0581344	0	0	0	0	0	0.0397983	0	0	0.0278822	0	0	0	0	0	0	0	0	0	0	0	0	0	0	0.234488	0	0.03087
43	166	1	0.0616776	0.304532	0	0	0	0	0	0	0	0.167888	0	0	0	0	0	0	0	0	0	0	0	0	0	0	0	0	0	0	0	0	0	0	0	0	0	0	0	0	0	0	0	0	0	0	0.216308	0	0.0567459
43	167	2	0.0415284	0	0	0	0.0588296	0	0	0	0	0.26426	0	0	0	0	0	0	0	0	0	0	0	0	0	0	0	0	0	0	0	0	0	0	0	0	0	0	0	0	0	0	0	0	0	0	0.311169	0	0.0358641
43	168	3	0	0	0	0	0	0	0	0	0.0465312	0.308477	0	0	0	0	0	0	0	0	0.103692	0	0.174403	0	0	0	0	0	0.119395	0	0	0.0836465	0	0	0	0	0	0	0	0	0	0	0	0	0	0	0.175988	0	0
44	169	0	0.0293111	0.0247022	0.411224	0	0	0	0	0	0	0.270279	0	0.0257861	0	0	0.0209843	0	0	0	0	0	0	0	0	0	0	0	0	0	0	0	0	0	0	0	0	0	0	0	0.0196681	0	0	0	0	0	0.175019	0	0
44	170	1	0.0344451	0.0741066	0.478483	0	0	0	0	0	0	0.292116	0	0	0	0	0	0	0	0	0	0	0	0	0	0	0	0	0	0	0	0	0	0	0	0	0	0	0	0	0	0	0	0	0	0	0.136811	0	0
44	171	2	0.0534882	0	0.342072	0	0	0	0	0	0	0.225066	0	0	0	0	0	0	0	0	0	0	0	0	0	0	0	0	0	0	0	0	0	0	0	0	0	0	0	0	0.0590042	0	0	0	0	0	0.213961	0	0
44	172	3	0	0	0.413118	0	0	0	0	0	0	0.293655	0	0.0773583	0	0	0.0629528	0	0	0	0	0	0	0	0	0	0	0	0	0	0	0	0	0	0	0	0	0	0	0	0	0	0	0	0	0	0.174286	0	0
45	173	0	0.0167391	0	0	0	0	0	0	0	0	0.2277	0	0	0	0	0	0	0	0	0.209701	0	0	0	0	0	0	0	0	0	0	0	0	0	0	0	0.0641831	0	0	0	0	0	0	0	0	0	0.0291306	0	0.0159679
45	174	1	0.0502172	0	0	0	0	0	0	0	0	0.32996	0	0	0	0	0	0	0	0	0.19948	0	0	0	0	0	0	0	0	0	0	0	0	0	0	0	0	0	0	0	0	0	0	0	0	0	0	0	0.0245762
45	175	2	0	0	0	0	0	0	0	0	0	0.114303	0	0	0	0	0	0	0	0	0.161621	0	0	0	0	0	0	0	0	0	0	0	0	0	0	0	0.192549	0	0	0	0	0	0	0	0	0	0	0	0.0233274
45	176	3	0	0	0	0	0	0	0	0	0	0.238837	0	0	0	0	0	0	0	0	0.268001	0	0	0	0	0	0	0	0	0	0	0	0	0	0	0	0	0	0	0	0	0	0	0	0	0	0.0873919	0	0
46	177	0	0.0393121	0	0.36789	0	0	0	0	0	0	0.173989	0	0.0527579	0	0.0685327	0	0	0.0243124	0	0.0656163	0	0	0	0	0	0	0	0	0	0	0	0	0	0	0	0	0	0	0	0	0	0	0	0	0	0	0	0
46	178	1	0.0402047	0	0.304094	0	0	0	0	0	0	0.189327	0	0	0	0.0314327	0	0	0.0157164	0	0	0	0	0	0	0	0	0	0	0	0	0	0	0	0	0	0	0	0	0	0	0	0	0	0	0	0	0	0
46	179	2	0	0	0.43214	0	0	0	0	0	0	0.165678	0	0	0	0.0912203	0	0	0	0	0.0714863	0	0	0	0	0	0	0	0	0	0	0	0	0	0	0	0	0	0	0	0	0	0	0	0	0	0	0	0
46	180	3	0.0777316	0	0.367435	0	0	0	0	0	0	0.166962	0	0.158274	0	0.0829451	0	0	0.0572207	0	0.125363	0	0	0	0	0	0	0	0	0	0	0	0	0	0	0	0	0	0	0	0	0	0	0	0	0	0	0	0
47	181	0	0.0141984	0	0.243	0	0	0	0.0334117	0	0	0.190729	0	0.0244401	0	0	0	0	0.0681398	0	0.0165992	0	0	0	0	0	0	0	0	0	0	0	0	0	0	0.0399604	0	0	0	0	0	0	0	0	0	0	0.130315	0	0.0097639
47	182	1	0	0	0.247152	0	0	0	0	0	0	0.184212	0	0.0733203	0	0	0	0	0.0630859	0	0.0497975	0	0	0	0	0	0	0	0	0	0	0	0	0	0	0	0	0	0	0	0	0	0	0	0	0	0.13403	0	0
47	183	2	0.0425953	0	0.293066	0	0	0	0	0	0	0.141208	0	0	0	0	0	0	0.0512531	0	0	0	0	0	0	0	0	0	0	0	0	0	0	0	0	0.119881	0	0	0	0	0	0	0	0	0	0	0	0	0.0292917
47	184	3	0	0	0.188783	0	0	0	0.100235	0	0	0.246767	0	0	0	0	0	0	0.0900806	0	0	0	0	0	0	0	0	0	0	0	0	0	0	0	0	0	0	0	0	0	0	0	0	0	0	0	0.256916	0	0
48	185	0	0.0505396	0	0.269819	0	0.0255993	0	0.0202586	0.0125731	0	0.14034	0	0.0162786	0	0.101063	0	0	0	0	0.0223856	0	0	0	0	0	0	0	0.0836982	0	0	0	0	0	0	0	0	0	0	0	0	0	0	0	0	0	0	0	0
48	186	1	0.0410695	0	0.286908	0	0	0	0.0607758	0	0	0.183137	0	0	0	0.0499961	0	0	0	0	0	0	0	0	0	0	0	0	0.108046	0	0	0	0	0	0	0	0	0	0	0	0	0	0	0	0	0	0	0	0
48	187	2	0.047194	0	0.100383	0	0.076798	0	0	0	0	0.081261	0	0	0	0.207558	0	0	0	0	0	0	0	0	0	0	0	0	0.0862127	0	0	0	0	0	0	0	0	0	0	0	0	0	0	0	0	0	0	0	0
48	188	3	0.0633555	0	0.422167	0	0	0	0	0.0377192	0	0.156621	0	0.0488357	0	0.0456367	0	0	0	0	0.0671567	0	0	0	0	0	0	0	0.0568363	0	0	0	0	0	0	0	0	0	0	0	0	0	0	0	0	0	0	0	0
49	189	0	0	0	0.0769398	0	0	0	0	0	0	0	0	0.0981841	0	0.0797291	0	0	0	0	0.150788	0	0	0	0	0	0	0	0	0.0454192	0	0	0	0	0	0.0726348	0	0	0	0	0	0	0	0	0	0	0	0	0
49	190	1	0	0	0	0	0	0	0	0	0	0	0	0.100163	0	0.118611	0	0	0	0	0.196772	0	0	0	0	0	0	0	0	0	0	0	0	0	0	0.0981867	0	0	0	0	0	0	0	0	0	0	0	0	0
49	191	2	0	0	0.134492	0	0	0	0	0	0	0	0	0.0811582	0	0.120576	0	0	0	0	0.100098	0	0	0	0	0	0	0	0	0	0	0	0	0	0	0.0651942	0	0	0	0	0	0	0	0	0	0	0	0	0
49	192	3	0	0	0.0963279	0	0	0	0	0	0	0	0	0.113231	0	0	0	0	0	0	0.155493	0	0	0	0	0	0	0	0	0.136258	0	0	0	0	0	0.0545234	0	0	0	0	0	0	0	0	0	0	0	0	0
50	193	0	0.0540419	0	0.0882392	0	0	0	0	0	0.0491378	0.0511161	0	0	0	0.152268	0	0	0.0652349	0	0.145128	0	0.0299599	0	0	0	0	0	0	0.0409339	0	0	0	0	0	0	0	0	0	0	0.0114581	0	0	0	0	0	0.0511285	0	0.0187
50	194	1	0.0957047	0	0.149463	0	0	0	0	0	0.0941238	0	0	0	0	0.0731618	0	0	0.195705	0	0.0764952	0	0	0	0	0	0	0	0	0	0	0	0	0	0	0	0	0	0	0	0	0	0	0	0	0	0.153386	0	0.0560999
50	195	2	0.0664209	0	0.115255	0	0	0	0	0	0	0.153348	0	0	0	0.158488	0	0	0	0	0.212647	0	0	0	0	0	0	0	0	0.0657321	0	0	0	0	0	0	0	0	0	0	0.0343743	0	0	0	0	0	0	0	0
50	196	3	0	0	0	0	0	0	0	0	0.0532897	0	0	0	0	0.225155	0	0	0	0	0.146242	0	0.0898796	0	0	0	0	0	0	0.0570695	0	0	0	0	0	0	0	0	0	0	0	0	0	0	0	0	0	0	0
51	197	0	0.0381393	0	0	0	0.0409266	0.0102382	0	0	0	0.0541484	0	0.105277	0	0.0185575	0	0	0	0	0.133072	0	0	0	0	0	0	0	0.0418768	0	0	0.0292936	0	0	0	0.150419	0	0	0	0	0.0125179	0	0	0	0	0	0.24729	0	0
51	198	1	0	0	0	0	0	0	0	0	0	0	0	0.0526275	0	0	0	0	0	0	0.0780818	0	0	0	0	0	0	0	0	0	0	0	0	0	0	0.393938	0	0	0	0	0	0	0	0	0	0	0.3919	0	0
51	199	2	0.114418	0	0	0	0	0.0307146	0	0	0	0.162445	0	0.065687	0	0	0	0	0	0	0.154195	0	0	0	0	0	0	0	0	0	0	0.0878808	0	0	0	0	0	0	0	0	0.0375536	0	0	0	0	0	0.198286	0	0
51	200	3	0	0	0	0	0.12278	0	0	0	0	0	0	0.197516	0	0.0556726	0	0	0	0	0.166939	0	0	0	0	0	0	0	0.12563	0	0	0	0	0	0	0.0573182	0	0	0	0	0	0	0	0	0	0	0.151683	0	0
52	201	0	0	0	0	0	0	0	0.0349896	0	0	0.350095	0	0	0	0	0	0	0	0	0	0	0	0	0	0	0	0	0	0	0	0	0	0	0	0.0490817	0	0	0	0	0	0	0	0	0	0	0.479432	0	0
52	202	1	0	0	0	0	0	0	0	0	0	0.476169	0	0	0	0	0	0	0	0	0	0	0	0	0	0	0	0	0	0	0	0	0	0	0	0	0	0	0	0	0	0	0	0	0	0	0.278479	0	0
52	203	2	0	0	0	0	0	0	0	0	0	0.368917	0	0	0	0	0	0	0	0	0	0	0	0	0	0	0	0	0	0	0	0	0	0	0	0	0	0	0	0	0	0	0	0	0	0	0.637526	0	0
52	204	3	0	0	0	0	0	0	0.104969	0	0	0.2052	0	0	0	0	0	0	0	0	0	0	0	0	0	0	0	0	0	0	0	0	0	0	0	0.147245	0	0	0	0	0	0	0	0	0	0	0.52229	0	0
53	205	0	0	0	0.25751	0	0	0	0.070479	0	0	0.229654	0	0	0	0	0	0	0	0	0	0	0	0	0	0	0	0	0	0.135983	0	0	0	0	0	0	0	0	0	0	0	0	0	0	0	0	0.224512	0	0
53	206	1	0	0	0.163666	0	0	0	0	0	0	0.280912	0	0	0	0	0	0	0	0	0	0	0	0	0	0	0	0	0	0.119524	0	0	0	0	0	0	0	0	0	0	0	0	0	0	0	0	0.384626	0	0
53	207	2	0	0	0.372923	0	0	0	0.090239	0	0	0.271854	0	0	0	0	0	0	0	0	0	0	0	0	0	0	0	0	0	0.0930865	0	0	0	0	0	0	0	0	0	0	0	0	0	0	0	0	0.0731946	0	0
53	208	3	0	0	0.235942	0	0	0	0.121198	0	0	0.136196	0	0	0	0	0	0	0	0	0	0	0	0	0	0	0	0	0	0.195338	0	0	0	0	0	0	0	0	0	0	0	0	0	0	0	0	0.215715	0	0
54	209	0	0.0165132	0	0.190637	0	0	0	0	0	0	0.210102	0	0	0	0	0	0	0	0	0.0540854	0	0	0	0	0	0	0	0	0	0	0	0	0	0	0	0	0	0	0	0	0	0	0	0	0	0.371518	0	0
54	210	1	0.0495395	0	0	0	0	0	0	0	0	0.155123	0	0	0	0	0	0	0	0	0.162256	0	0	0	0	0	0	0	0	0	0	0	0	0	0	0	0	0	0	0	0	0	0	0	0	0	0.201903	0	0
54	211	2	0	0	0.571911	0	0	0	0	0	0	0.286934	0	0	0	0	0	0	0	0	0	0	0	0	0	0	0	0	0	0	0	0	0	0	0	0	0	0	0	0	0	0	0	0	0	0	0.352518	0	0
54	212	3	0	0	0	0	0	0	0	0	0	0.188249	0	0	0	0	0	0	0	0	0	0	0	0	0	0	0	0	0	0	0	0	0	0	0	0	0	0	0	0	0	0	0	0	0	0	0.560133	0	0
55	213	0	0	0	0	0	0	0	0.0331519	0	0	0.374719	0	0	0	0	0	0	0	0	0	0	0	0.0419119	0	0	0	0	0	0	0	0	0	0	0	0.030356	0	0	0	0	0	0	0	0	0	0	0.393843	0	0
55	214	1	0	0	0	0	0	0	0	0	0	0.488072	0	0	0	0	0	0	0	0	0	0	0	0	0	0	0	0	0	0	0	0	0	0	0	0	0	0	0	0	0	0	0	0	0	0	0.337476	0	0
55	215	2	0	0	0	0	0	0	0.0994557	0	0	0.426362	0	0	0	0	0	0	0	0	0	0	0	0.125736	0	0	0	0	0	0	0	0	0	0	0	0.0910679	0	0	0	0	0	0	0	0	0	0	0.439434	0	0
55	216	3	0	0	0	0	0	0	0	0	0	0.209721	0	0	0	0	0	0	0	0	0	0	0	0	0	0	0	0	0	0	0	0	0	0	0	0	0	0	0	0	0	0	0	0	0	0	0.404619	0	0
56	217	0	0	0.0585094	0	0	0.0307471	0	0	0.0566277	0	0.218758	0	0.0230843	0	0	0	0	0	0	0	0	0	0	0	0.0183548	0.0279599	0	0	0	0	0	0	0	0	0	0	0	0.0441314	0	0	0	0	0	0	0	0.132065	0	0
56	218	1	0	0	0	0	0	0	0	0	0	0.113744	0	0	0	0	0	0	0	0	0	0	0	0	0	0	0	0	0	0	0	0	0	0	0	0	0	0	0	0	0	0	0	0	0	0	0.16743	0	0
56	219	2	0	0	0	0	0	0	0	0.0706247	0	0.250839	0	0	0	0	0	0	0	0	0	0	0	0	0	0.0550645	0.0838796	0	0	0	0	0	0	0	0	0	0	0	0.132394	0	0	0	0	0	0	0	0.139997	0	0
56	220	3	0	0.175528	0	0	0.0922414	0	0	0.0992583	0	0.291691	0	0.0692529	0	0	0	0	0	0	0	0	0	0	0	0	0	0	0	0	0	0	0	0	0	0	0	0	0	0	0	0	0	0	0	0	0.0887689	0	0
57	221	0	0	0	0	0	0.0361888	0	0.256482	0	0	0.129448	0	0	0	0	0	0	0	0.0251711	0	0	0	0.0656384	0	0.0918566	0	0	0	0	0	0	0	0	0	0	0.109317	0	0	0	0	0	0	0	0	0	0.0327856	0	0
57	222	1	0	0	0	0	0.108566	0	0.22425	0	0	0.22672	0	0	0	0	0	0	0	0.0755133	0	0	0	0	0	0.161502	0	0	0	0	0	0	0	0	0	0	0	0	0	0	0	0	0	0	0	0	0	0	0
57	223	2	0	0	0	0	0	0	0.24265	0	0	0.161626	0	0	0	0	0	0	0	0	0	0	0	0.196915	0	0.114067	0	0	0	0	0	0	0	0	0	0	0	0	0	0	0	0	0	0	0	0	0.0983567	0	0
57	224	3	0	0	0	0	0	0	0.302545	0	0	0	0	0	0	0	0	0	0	0	0	0	0	0	0	0	0	0	0	0	0	0	0	0	0	0	0.327951	0	0	0	0	0	0	0	0	0	0	0	0
58	225	0	0.0135351	0	0	0	0	0	0	0.0184457	0	0.017731	0	0	0	0.00857483	0	0.11226	0	0	0	0	0	0	0	0	0	0	0.0150784	0	0	0.0609908	0	0	0	0.0497432	0.407091	0	0	0	0	0	0	0	0	0	0.234078	0	0
58	226	1	0	0	0	0	0	0	0	0	0	0	0	0	0	0	0	0.336781	0	0	0	0	0	0	0	0	0	0	0	0	0	0	0	0	0	0	0.457888	0	0	0	0	0	0	0	0	0	0.170329	0	0
58	227	2	0.0406054	0	0	0	0	0	0	0.0553371	0	0.0531929	0	0	0	0.0257245	0	0	0	0	0	0	0	0	0	0	0	0	0.0452351	0	0	0.182972	0	0	0	0.0642656	0.305728	0	0	0	0	0	0	0	0	0	0.101031	0	0
58	228	3	0	0	0	0	0	0	0	0	0	0	0	0	0	0	0	0	0	0	0	0	0	0	0	0	0	0	0	0	0	0	0	0	0	0.0849641	0.457656	0	0	0	0	0	0	0	0	0	0.430873	0	0
59	229	0	0	0	0	0	0	0	0	0	0	0.130209	0	0	0.0514565	0.0158432	0	0	0	0.0344925	0.0908905	0	0	0	0	0.0160813	0	0	0	0	0	0	0	0	0	0.0334009	0.364869	0	0.0503503	0	0	0	0	0	0	0	0.171131	0	0
59	230	1	0	0	0	0	0	0	0	0	0	0.189661	0	0	0	0	0	0	0	0	0.0920954	0	0	0	0	0	0	0	0	0	0	0	0	0	0	0	0.433365	0	0.0681267	0	0	0	0	0	0	0	0.185583	0	0
59	231	2	0	0	0	0	0	0	0	0	0	0.107843	0	0	0	0.0475297	0	0	0	0.026635	0.0851499	0	0	0	0	0.0482439	0	0	0	0	0	0	0	0	0	0	0.421676	0	0.0283104	0	0	0	0	0	0	0	0.130147	0	0
59	232	3	0	0	0	0	0	0	0	0	0	0.0931229	0	0	0.154369	0	0	0	0	0.0768425	0.0954262	0	0	0	0	0	0	0	0	0	0	0	0	0	0	0.100203	0.239565	0	0.0546137	0	0	0	0	0	0	0	0.197662	0	0
60	233	0	0	0	0	0	0	0	0	0	0	0	0	0.0366033	0	0	0	0.170538	0	0	0.163172	0	0	0	0	0.0482671	0.0233742	0	0	0	0	0	0	0	0	0	0.272788	0	0	0	0	0	0	0	0	0	0.180364	0	0
60	234	1	0	0	0	0	0	0	0	0	0	0	0	0.10981	0	0	0	0	0	0	0.161861	0	0	0	0	0	0	0	0	0	0	0	0	0	0	0	0.39573	0	0	0	0	0	0	0	0	0	0.185892	0	0
60	235	2	0	0	0	0	0	0	0	0	0	0	0	0	0	0	0	0.162599	0	0	0.213376	0	0	0	0	0	0	0	0	0	0	0	0	0	0	0	0.24913	0	0	0	0	0	0	0	0	0	0.273352	0	0
60	236	3	0	0	0	0	0	0	0	0	0	0	0	0	0	0	0	0.349016	0	0	0.114279	0	0	0	0	0.144801	0.0701225	0	0	0	0	0	0	0	0	0	0.173505	0	0	0	0	0	0	0	0	0	0.0818488	0	0
61	237	0	0.0519137	0	0	0	0	0	0.101252	0.0719789	0	0.073942	0	0	0	0	0	0	0	0	0	0	0	0	0	0	0	0	0	0.12125	0.0398885	0	0	0	0	0.0395567	0	0	0	0	0	0	0	0	0	0	0.40703	0	0.0304736
61	238	1	0	0	0	0	0	0	0.178751	0.0874921	0	0	0	0	0	0	0	0	0	0	0	0	0	0	0	0	0	0	0	0	0	0	0	0	0	0.11867	0	0	0	0	0	0	0	0	0	0	0.53574	0	0.0914208
61	239	2	0.0820906	0	0	0	0	0	0.0472318	0.128444	0	0	0	0	0	0	0	0	0	0	0	0	0	0	0	0	0	0	0	0.0883967	0.119666	0	0	0	0	0	0	0	0	0	0	0	0	0	0	0	0.386332	0	0
61	240	3	0.0736505	0	0	0	0	0	0.0777728	0	0	0.221826	0	0	0	0	0	0	0	0	0	0	0	0	0	0	0	0	0	0.275352	0	0	0	0	0	0	0	0	0	0	0	0	0	0	0	0	0.299019	0	0
62	241	0	0.0168268	0	0.342371	0	0	0	0.0512137	0.11895	0	0.0582894	0	0.0429996	0	0	0	0	0	0	0	0	0.0844293	0	0.0257392	0	0	0.0359538	0	0	0.0716523	0	0	0	0	0	0	0	0	0	0	0	0	0	0	0	0.12335	0	0
62	242	1	0.0504803	0	0.45579	0	0	0	0	0.0775253	0	0.174868	0	0	0	0	0	0	0	0	0	0	0	0	0.0772176	0	0	0	0	0	0	0	0	0	0	0	0	0	0	0	0	0	0	0	0	0	0.12492	0	0
62	243	2	0	0	0.181926	0	0	0	0.153641	0.150128	0	0	0	0.0612917	0	0	0	0	0	0	0	0	0.127972	0	0	0	0	0	0	0	0.214957	0	0	0	0	0	0	0	0	0	0	0	0	0	0	0	0.143067	0	0
62	244	3	0	0	0.389397	0	0	0	0	0.129197	0	0	0	0.067707	0	0	0	0	0	0	0	0	0.125316	0	0	0	0	0.107861	0	0	0	0	0	0	0	0	0	0	0	0	0	0	0	0	0	0	0.102062	0	0
63	245	0	0.0198457	0	0.324187	0	0	0	0.0738672	0	0	0.0312995	0	0	0	0	0	0	0	0	0.0551064	0.0419348	0	0	0	0	0.046446	0.035712	0	0.102906	0	0	0	0	0	0	0	0	0	0	0	0	0	0	0	0	0.206461	0	0.0520625
63	246	1	0	0	0.1039	0	0	0	0.221602	0	0	0	0	0	0	0	0	0	0	0	0.165319	0.125804	0	0	0	0	0	0	0	0	0	0	0	0	0	0	0	0	0	0	0	0	0	0	0	0	0.321947	0	0
63	247	2	0.059537	0	0.484452	0	0	0	0	0	0	0.0938986	0	0	0	0	0	0	0	0	0	0	0	0	0	0	0.139338	0	0	0	0	0	0	0	0	0	0	0	0	0	0	0	0	0	0	0	0.137527	0	0.0804865
63	248	3	0	0	0.384209	0	0	0	0	0	0	0	0	0	0	0	0	0	0	0	0	0	0	0	0	0	0	0.107136	0	0.308719	0	0	0	0	0	0	0	0	0	0	0	0	0	0	0	0	0.159908	0	0.0757011
[truncated: 23 more columns]

## Sheet: Sheet1
sp1	阿尔泰狗娃花	Heteropappus altaicus (Willd.) Novopokr.
sp2	白头翁	Pulsatilla chinensis (Bunge) Regel
sp3	白羊草	Bothriochloa ischcemum (Linn.) Keng
sp4	百里香	Thymus mongolicus Ronn.
sp5	北京隐子草	Cleistogenes hancei Keng
sp6	糙叶黄耆	Astragalus scaberrimus Bunge
sp7	草木樨状黄芪	Astragalus melilotoides Pall.
sp8	柴胡	Bupleurum chinensis DC.
sp9	丛隐	Cleistogenes caespitosa Keng
sp10	达乌里胡枝子	Lespedeza davurica (Laxm.) Schindl．
sp11	大蓟飞廉	Carduus nutans Linn.
sp12	大针茅	Stipa grandis P. Smirn.
sp13	多花胡枝子	Lespedeza floribunda Bunge
sp14	二裂委陵菜	Potentilla bifurca Linn.
sp15	二色棘豆	Oxytropis bicolor Bunge
sp16	二色针茅	Stipa lessingiana Trin. et Rupr.
sp17	翻白草	Potentilla discolor Bge.
sp18	凤毛菊	Saussurea chinnampoensis Lévl. et Vant.
sp19	甘草	Glycyrrhiza uralensis Fisch.
sp20	杠柳	Periploca sepium Bunge
sp21	灌木铁线莲	Clematis fruticosa Turcz.
sp22	旱生芦苇	Phragmites australis (Cav.) Trin. ex Steud.
sp23	灰叶黄耆	Astragalus discolor Bunge ex Maxim.
sp24	火绒草	Leontopodium leontopodioides (Willd.) Beauv.
sp25	尖叶胡枝子	Lespedeza hedysaroides (Pall.) Kitag.
sp26	焦蒿	Artemisia leucophylla (Turcz. ex Bess.) C. B. Clarke
sp27	菊叶委陵菜	Potentilla tanacetifolia Willd. ex Schlecht.
sp28	赖草	Leymus secalinus (Georgi) Tzvel.
sp29	狼牙刺	Sophora davidii (Franch.) Skeels
sp30	冷蒿	Artemisia frigida Willd.
sp31	柳叶酥梨	pyrus salicifolia Pall
sp32	龙芽草	Agrimonia pilosa Ldb.
sp33	麻花头	Serratula centauroides Linn.
sp34	蒙古蒿	Artemisia mongolica (Fisch. ex Bess.) Nakai
sp35	披针苔草	Carex parva Nees
sp36	披针叶黄花	Thermopsis lanceolala R.Br.
sp37	茜草	Rubia cordifolia Linn.
sp38	荛花	Wikstroemia canescens (Wall.) Meisn.
sp39	沙参棘豆	Oxytropis hirta Bunge
sp40	沙打旺	Astragalus adsurgens Pall.
sp41	沙棘	Hippophae rhamnoides Linn.
sp42	沙生棘豆	Oxytropis frigida Kar. et Kir
sp43	十字珠	Brassicaceae
sp44	水菊	Dendranthema indicum (Linn.) Des Moul.
sp45	铁杆蒿	Artemisia vestita Wall. ex Bess.
sp46	土庄绣线菊	Spiraea pubescens Turcz.
sp47	细叶远志	Polygala tenuifolia Willd.
sp48	香青兰	Dracocephalum moldavica Linn.
sp49	小红菊	Dendranthema chanetii (Lévl.) Shih
sp50	小苣	Cichorium intybus Linn.
sp51	绣线菊	Spiraea fritschiana Schneid.
sp52	亚麻	Linum usitatissimum Linn.
sp53	野黄耆	Astragalus membranaceus (Fisch.) Bunge
sp54	野菊花	Zinnia peruviana (Linn.) Linn.
sp55	野萝卜花	Scabiosa tschiliensis Grün.
sp56	野豌豆	Vicia sepium Linn.
sp57	野枣树	Ziziphus jujuba Mill. var. spinosa (Bunge) Hu ex H.F.Chow.
sp58	异叶败酱	Parinia heterophylla Bunge
sp59	阴行草	Siphonostegia chinensis Benth.
sp60	茵陈蒿	Artemisia capillaris Thunb.
sp61	硬质早熟禾	Poa sphondylodes Trin.
sp62	鸢尾	Iris tectorum Maxim.
sp63	长芒草	Stipa bungeana Trin.
sp64	中华卷柏	Selaginella sinensis (Desv.) Spring
sp65	中华隐子草	Cleistogenes chinensis (Maxim.) Keng
sp66	籽蒿	Artemisia sieversiana Ehrhart ex Willd.
sp67	青粒	Thymus disjunctus Klok.
sp68	角蒿	Incarvillea sinensis Lam.
	样地编号
	样地编号
	阿尔泰狗娃花
	白头翁
	白羊草
	百里香
	北京隐子草
	糙叶黄耆
	草木樨状黄芪
	柴胡
	丛隐
	达乌里胡枝子
	大蓟飞廉
	大针茅
	多花胡枝子
	二裂委陵菜
	二色棘豆
	二色针茅
	翻白草
	凤毛菊
	甘草
	杠柳
	灌木铁线莲
	旱生芦苇
	灰叶黄耆
	火绒草
	尖叶胡枝子
	焦蒿
	菊叶委陵菜
	赖草
	狼牙刺
	冷蒿
	柳叶酥梨
	龙芽草
	麻花头
	蒙古蒿
	披针苔草
	披针叶黄花
	茜草
	荛花
	沙参棘豆
	沙打旺
	沙棘
	沙生棘豆
	十字珠
	水菊
	铁杆蒿
	土庄绣线菊
	细叶远志
	香青兰
	小红菊
	小苣
	绣线菊
	亚麻
	野黄耆
	野菊花
	野萝卜花
	野豌豆
	野枣树
	异叶败酱
	阴行草
	茵陈蒿
	硬质早熟禾
	鸢尾
	长芒草
	中华卷柏
	中华隐子草
	籽蒿
	青粒
	角蒿
	样地编号
	样地编号
	阿尔泰狗娃花
	白头翁
	白羊草
	百里香
	北京隐子草
	糙叶黄耆
	草木樨状黄芪
	柴胡
	丛隐
	达乌里胡枝子
	大蓟飞廉
	大针茅
	多花胡枝子
	二裂委陵菜
	二色棘豆
	二色针茅
	翻白草
	凤毛菊
	甘草
	杠柳
	灌木铁线莲
	旱生芦苇
	灰叶黄耆
	火绒草
	尖叶胡枝子
	焦蒿
	菊叶委陵菜
	赖草
	狼牙刺
	冷蒿
	柳叶酥梨
	龙芽草
	麻花头
	蒙古蒿
	披针苔草
	披针叶黄花
	茜草
	荛花
	沙参棘豆
	沙打旺
	沙棘
	沙生棘豆
	十字珠
	水菊
	铁杆蒿
	土庄绣线菊
	细叶远志
	香青兰
	小红菊
	小苣
	绣线菊
	亚麻
	野黄耆
	野菊花
	野萝卜花
	野豌豆
	野枣树
	异叶败酱
	阴行草
	茵陈蒿
	硬质早熟禾
	鸢尾
	长芒草
	中华卷柏
	中华隐子草
	籽蒿
	青粒
	角蒿
	样地编号
	样地编号
	阿尔泰狗娃花
	白头翁
	白羊草
	百里香
	北京隐子草
	糙叶黄耆
	草木樨状黄芪
	柴胡
	丛隐
	达乌里胡枝子
	大蓟飞廉
	大针茅
	多花胡枝子
	二裂委陵菜
	二色棘豆
	二色针茅
	翻白草
	凤毛菊
	甘草
	杠柳
	灌木铁线莲
	旱生芦苇
	灰叶黄耆
	火绒草
	尖叶胡枝子
	焦蒿
	菊叶委陵菜
	赖草
	狼牙刺
	冷蒿
	柳叶酥梨
	龙芽草
	麻花头
	蒙古蒿
	披针苔草
	披针叶黄花
	茜草
	荛花
	沙参棘豆
	沙打旺
	沙棘
	沙生棘豆
	十字珠
	水菊
	铁杆蒿
	土庄绣线菊
	细叶远志
	香青兰
	小红菊
	小苣
	绣线菊
	亚麻
	野黄耆
	野菊花
	野萝卜花
	野豌豆
	野枣树
	异叶败酱
	阴行草
	茵陈蒿
	硬质早熟禾
	鸢尾
	长芒草
	中华卷柏
	中华隐子草
	籽蒿
	青粒
	角蒿
	样地编号
	样地编号
