# Supplementary material for: Evidence that spatial scale and environment factors explain grassland community assembly in woodland–grassland ecotones
Source: Ecol Evol. 2024 Jul 3;14(7):e11644. doi: 10.1002/ece3.11644 (PMC11221066; doi:10.1002/ece3.11644)
Supplement: Supplementary file 2 — Data S2. [file ECE3-14-e11644-s004.xlsx]

## Sheet: Sheet1
id	MAT	MAP
1	10.934	515.745
2	11.072	540.565
3	11.159	556.625
4	11.205	560.64
5	11.246	569.035
6	11.284	576.7
7	11.336	594.22
8	11.329	592.395
9	11.342	594.95
10	10.975	477.785
11	11	482.53
12	10.994	481.435
13	11.042	492.02
14	11.054	494.575
15	11.07	497.495
16	11.162	554.8
17	11.197	561.735
18	11.178	557.355
19	11.051	539.835
20	11.139	556.99
21	11.171	562.83
22	10.086	513.92
23	10.065	509.905
24	10.065	509.905
25	8.636	461.36
26	8.665	466.835
27	8.725	478.88
28	8.887	501.875
29	8.917	507.715
30	8.969	517.57
31	8.887	488.735
32	8.901	491.29
33	8.935	497.86
34	8.857	483.99
35	8.871	486.91
36	8.9	492.385
37	9.406	521.22
38	9.34	508.445
39	9.464	525.6
40	9.296	500.05
41	9.347	509.54
42	9.394	518.665
43	9.112	503.335
44	9.122	505.16
45	9.153	511
46	9.105	502.24
47	9.114	504.065
48	9.126	506.62
49	9.731	494.21
50	9.779	503.335
51	9.801	507.35
52	9.785	503.7
53	9.851	517.205
54	9.851	517.205
55	8.916	458.44
56	8.925	460.265
57	8.93	461.36
58	8.899	455.155
59	8.93	460.995
60	8.943	463.55
