# Supplementary material for: Evidence that spatial scale and environment factors explain grassland community assembly in woodland–grassland ecotones
Source: Ecol Evol. 2024 Jul 3;14(7):e11644. doi: 10.1002/ece3.11644 (PMC11221066; doi:10.1002/ece3.11644)
Supplement: Supplementary file 3 — Data S3. [file ECE3-14-e11644-s001.csv]

ID	SLA	LNC	VH	LDMC
Heteropappus altaicus (Willd.) Novopokr.	96.84602101	11.04967166	24.62222222	0.492559119
Pulsatilla chinensis (Bunge) Regel	81.40890913	9.758160076	14.96	0.408318643
Bothriochloa ischcemum (Linn.) Keng	93.63158431	9.228860548	22.68421053	0.48106011
Thymus mongolicus Ronn.	152.8584754	13.29578904	8.342857143	0.540726522
Cleistogenes hancei Keng	61.11021203	10.57273905	12.1	0.687869838
Astragalus scaberrimus Bunge	90.67942584	11.81980583	2	0.416003185
Astragalus melilotoides Pall.	174.0883462	43.40424345	62.28	0.30406884
Bupleurum chinensis DC.	102.5768814	13.75672515	42.05	0.436864474
Cleistogenes caespitosa Keng	78.29437755	11.12526263	19.01	0.765927446
Lespedeza davurica (Laxm.) Schindl．	121.8545131	19.69062014	27.69444444	0.476744958
Carduus nutans Linn.	68.00368699	9.312820513	10	0.40637568
Stipa grandis P. Smirn.	39.22367355	7.056783398	46.43	0.623683243
Lespedeza floribunda Bunge	188.2746687	19.19398536	34.36666667	0.485452346
Potentilla bifurca Linn.	97.38636987	11.7642471	8.24	0.560786014
Oxytropis bicolor Bunge	138.91636	11.74559356	4	0.475548032
Stipa lessingiana Trin. et Rupr.	42.49927827	8.735057564	51	0.63488894
Potentilla discolor Bge.	81.94807786	9.111012294	28.85	0.515720471
Saussurea chinnampoensis Lévl. et Vant.	116.9299363	9.11	50	0.301865026
Glycyrrhiza uralensis Fisch.	130.3496677	23.62311873	43.80909091	0.402515314
Periploca sepium Bunge	115.3959903	15.5227015	100.5714286	0.441832734
Clematis fruticosa Turcz.	95.07347018	22.68418739	82.6	0.390049469
Phragmites australis (Cav.) Trin. ex Steud.	104.4551785	14.45493566	77.5	0.496983252
Astragalus discolor Bunge ex Maxim.	130.1663003	26.74895238	15.2	0.371849626
Leontopodium leontopodioides (Willd.) Beauv.	147.2241114	14.59508665	10.125	0.456140005
Lespedeza hedysaroides (Pall.) Kitag.	163.1652068	19.43606487	36	0.546097007
Artemisia leucophylla (Turcz. ex Bess.) C. B. Clarke	111.2698404	16.70317992	42.88333333	0.474164141
Potentilla tanacetifolia Willd. ex Schlecht.	102.1722252	12.26179254	14.64	0.517015714
Leymus secalinus (Georgi) Tzvel.	59.2547852	13.37995261	44.26666667	0.518126232
Sophora davidii (Franch.) Skeels	153.0936685	25.59494698	93.5875	0.434196648
Artemisia frigida Willd.	57.52030589	14.73953685	10.825	0.515593581
pyrus salicifolia Pall	94.99707974	18.98091121	115.8	0.458487613
Agrimonia pilosa Ldb.	83.7776878	11.8088632	7.35	0.626269897
Serratula centauroides Linn.	69.67213115	7.328884652	10	0.395959432
Artemisia mongolica (Fisch. ex Bess.) Nakai	111.3001952	15.79223894	31.51111111	0.467259418
Carex parva Nees	148.4401992	9.63983562	29.90666667	0.492718959
Thermopsis lanceolala R.Br.	154.3551913	15.49383658	10	0.292589336
Rubia cordifolia Linn.	149.8461538	15.49383658	43	0.289278208
Wikstroemia canescens (Wall.) Meisn.	58.5368958	17.42380601	52.6	0.36319744
Oxytropis hirta Bunge	89.18367347	16.2496124	6	0.588588589
Astragalus adsurgens Pall.	138.9193204	29.13222331	22	0.299569901
Hippophae rhamnoides Linn.	102.2969338	23.112657	90	0.410873813
Oxytropis frigida Kar. et Kir	94.66517857	20.55087041	7.7	0.388551605
Brassicaceae	174.3249498	11.35961919	21	0.120911599
Dendranthema indicum (Linn.) Des Moul.	96.07750666	12.57769376	8	0.353508263
Artemisia vestita Wall. ex Bess.	109.9598462	15.065138	37.25111111	0.473520712
Spiraea pubescens Turcz.	158.1328783	14.70448447	158.25	0.535310303
Polygala tenuifolia Willd.	144.5326771	15.49383658	15.66666667	0.346530188
Dracocephalum moldavica Linn.	137.1948468	14.90404984	18.5	0.26388062
Dendranthema chanetii (Lévl.) Shih	156.4801561	13.87294118	5	0.280730594
Cichorium intybus Linn.	111.9698851	10.2027444	17.5	0.210711176
Spiraea fritschiana Schneid.	112.3883278	13.66741473	152.5	0.528496277
Linum usitatissimum Linn.	124.788447	15.57693323	37.33333333	0.34745745
Astragalus membranaceus (Fisch.) Bunge	386.2222222	34.60287081	20	0.166666667
Zinnia peruviana (Linn.) Linn.	135.3305858	13.38552995	29.38333333	0.380110812
Scabiosa tschiliensis Grün.	143.2938553	16.00254804	39.83333333	0.370750394
Vicia sepium Linn.	160.3612939	22.08	31.25	0.337888123
Ziziphus jujuba Mill. var. spinosa (Bunge) Hu ex H.F.Chow.	96.06902012	21.10306024	57.4875	0.48660999
Parinia heterophylla Bunge	142.6036958	14.05350001	15.2	0.268682088
Siphonostegia chinensis Benth.	109.7338449	8.863597699	46	0.38956622
Artemisia capillaris Thunb.	126.5107965	20.70895174	32.34	0.296653105
Poa sphondylodes Trin.	25.84108466	4.606349206	61.7	0.657851068
Iris tectorum Maxim.	131.7230146	12.15351977	20	0.194438222
Stipa bungeana Trin.	43.76982807	10.32443313	15.20769231	0.636388861
Selaginella sinensis (Desv.) Spring	161.4491308	16.08118161	4.325	0.498911906
Cleistogenes chinensis (Maxim.) Keng	53.27713499	9.821621056	11.2	0.711991299
Artemisia sieversiana Ehrhart ex Willd.	67.6028481	8.390769231	16.3	0.3505269
Thymus disjunctus Klok.	31.15911515	25.62906543	3	0.4
Incarvillea sinensis Lam.	135.4463631	17.865625	34.56666667	0.303348914
ID
subplot
Heteropappus altaicus (Willd.) Novopokr.
Pulsatilla chinensis (Bunge) Regel
Bothriochloa ischcemum (Linn.) Keng
Thymus mongolicus Ronn.
Cleistogenes hancei Keng
Astragalus scaberrimus Bunge
Astragalus melilotoides Pall.
Bupleurum chinensis DC.
Cleistogenes caespitosa Keng
Lespedeza davurica (Laxm.) Schindl．
Carduus nutans Linn.
Stipa grandis P. Smirn.
Lespedeza floribunda Bunge
Potentilla bifurca Linn.
Oxytropis bicolor Bunge
Stipa lessingiana Trin. et Rupr.
Potentilla discolor Bge.
Saussurea chinnampoensis Lévl. et Vant.
Glycyrrhiza uralensis Fisch.
Periploca sepium Bunge
Clematis fruticosa Turcz.
Phragmites australis (Cav.) Trin. ex Steud.
Astragalus discolor Bunge ex Maxim.
Leontopodium leontopodioides (Willd.) Beauv.
Lespedeza hedysaroides (Pall.) Kitag.
Artemisia leucophylla (Turcz. ex Bess.) C. B. Clarke
Potentilla tanacetifolia Willd. ex Schlecht.
Leymus secalinus (Georgi) Tzvel.
Sophora davidii (Franch.) Skeels
Artemisia frigida Willd.
pyrus salicifolia Pall
Agrimonia pilosa Ldb.
Serratula centauroides Linn.
Artemisia mongolica (Fisch. ex Bess.) Nakai
Carex parva Nees
Thermopsis lanceolala R.Br.
Rubia cordifolia Linn.
Wikstroemia canescens (Wall.) Meisn.
Oxytropis hirta Bunge
Astragalus adsurgens Pall.
Hippophae rhamnoides Linn.
Oxytropis frigida Kar. et Kir
Brassicaceae
Dendranthema indicum (Linn.) Des Moul.
Artemisia vestita Wall. ex Bess.
Spiraea pubescens Turcz.
Polygala tenuifolia Willd.
Dracocephalum moldavica Linn.
Dendranthema chanetii (Lévl.) Shih
Cichorium intybus Linn.
Spiraea fritschiana Schneid.
Linum usitatissimum Linn.
Astragalus membranaceus (Fisch.) Bunge
Zinnia peruviana (Linn.) Linn.
Scabiosa tschiliensis Grün.
Vicia sepium Linn.
Ziziphus jujuba Mill. var. spinosa (Bunge) Hu ex H.F.Chow.
Parinia heterophylla Bunge
Siphonostegia chinensis Benth.
Artemisia capillaris Thunb.
Poa sphondylodes Trin.
Iris tectorum Maxim.
Stipa bungeana Trin.
Selaginella sinensis (Desv.) Spring
Cleistogenes chinensis (Maxim.) Keng
Artemisia sieversiana Ehrhart ex Willd.
Thymus disjunctus Klok.
Incarvillea sinensis Lam.
sp67
sp68
ID
subplot
Heteropappus altaicus (Willd.) Novopokr.
Pulsatilla chinensis (Bunge) Regel
Bothriochloa ischcemum (Linn.) Keng
Thymus mongolicus Ronn.
Cleistogenes hancei Keng
Astragalus scaberrimus Bunge
Astragalus melilotoides Pall.
Bupleurum chinensis DC.
Cleistogenes caespitosa Keng
Lespedeza davurica (Laxm.) Schindl．
Carduus nutans Linn.
Stipa grandis P. Smirn.
Lespedeza floribunda Bunge
Potentilla bifurca Linn.
Oxytropis bicolor Bunge
Stipa lessingiana Trin. et Rupr.
Potentilla discolor Bge.
Saussurea chinnampoensis Lévl. et Vant.
Glycyrrhiza uralensis Fisch.
Periploca sepium Bunge
Clematis fruticosa Turcz.
Phragmites australis (Cav.) Trin. ex Steud.
Astragalus discolor Bunge ex Maxim.
Leontopodium leontopodioides (Willd.) Beauv.
Lespedeza hedysaroides (Pall.) Kitag.
Artemisia leucophylla (Turcz. ex Bess.) C. B. Clarke
Potentilla tanacetifolia Willd. ex Schlecht.
Leymus secalinus (Georgi) Tzvel.
Sophora davidii (Franch.) Skeels
Artemisia frigida Willd.
pyrus salicifolia Pall
Agrimonia pilosa Ldb.
Serratula centauroides Linn.
Artemisia mongolica (Fisch. ex Bess.) Nakai
Carex parva Nees
Thermopsis lanceolala R.Br.
Rubia cordifolia Linn.
Wikstroemia canescens (Wall.) Meisn.
Oxytropis hirta Bunge
Astragalus adsurgens Pall.
Hippophae rhamnoides Linn.
Oxytropis frigida Kar. et Kir
Brassicaceae
Dendranthema indicum (Linn.) Des Moul.
Artemisia vestita Wall. ex Bess.
Spiraea pubescens Turcz.
Polygala tenuifolia Willd.
Dracocephalum moldavica Linn.
Dendranthema chanetii (Lévl.) Shih
Cichorium intybus Linn.
Spiraea fritschiana Schneid.
Linum usitatissimum Linn.
Astragalus membranaceus (Fisch.) Bunge
Zinnia peruviana (Linn.) Linn.
Scabiosa tschiliensis Grün.
Vicia sepium Linn.
Ziziphus jujuba Mill. var. spinosa (Bunge) Hu ex H.F.Chow.
Parinia heterophylla Bunge
Siphonostegia chinensis Benth.
Artemisia capillaris Thunb.
Poa sphondylodes Trin.
Iris tectorum Maxim.
Stipa bungeana Trin.
Selaginella sinensis (Desv.) Spring
Cleistogenes chinensis (Maxim.) Keng
Artemisia sieversiana Ehrhart ex Willd.
Thymus disjunctus Klok.
Incarvillea sinensis Lam.
sp67
sp68
ID
subplot
Heteropappus altaicus (Willd.) Novopokr.
Pulsatilla chinensis (Bunge) Regel
Bothriochloa ischcemum (Linn.) Keng
Thymus mongolicus Ronn.
Cleistogenes hancei Keng
Astragalus scaberrimus Bunge
Astragalus melilotoides Pall.
Bupleurum chinensis DC.
Cleistogenes caespitosa Keng
Lespedeza davurica (Laxm.) Schindl．
Carduus nutans Linn.
Stipa grandis P. Smirn.
Lespedeza floribunda Bunge
Potentilla bifurca Linn.
Oxytropis bicolor Bunge
Stipa lessingiana Trin. et Rupr.
Potentilla discolor Bge.
Saussurea chinnampoensis Lévl. et Vant.
Glycyrrhiza uralensis Fisch.
Periploca sepium Bunge
Clematis fruticosa Turcz.
Phragmites australis (Cav.) Trin. ex Steud.
Astragalus discolor Bunge ex Maxim.
Leontopodium leontopodioides (Willd.) Beauv.
Lespedeza hedysaroides (Pall.) Kitag.
Artemisia leucophylla (Turcz. ex Bess.) C. B. Clarke
Potentilla tanacetifolia Willd. ex Schlecht.
Leymus secalinus (Georgi) Tzvel.
Sophora davidii (Franch.) Skeels
Artemisia frigida Willd.
pyrus salicifolia Pall
Agrimonia pilosa Ldb.
Serratula centauroides Linn.
Artemisia mongolica (Fisch. ex Bess.) Nakai
Carex parva Nees
Thermopsis lanceolala R.Br.
Rubia cordifolia Linn.
Wikstroemia canescens (Wall.) Meisn.
Oxytropis hirta Bunge
Astragalus adsurgens Pall.
Hippophae rhamnoides Linn.
Oxytropis frigida Kar. et Kir
Brassicaceae
Dendranthema indicum (Linn.) Des Moul.
Artemisia vestita Wall. ex Bess.
Spiraea pubescens Turcz.
Polygala tenuifolia Willd.
Dracocephalum moldavica Linn.
Dendranthema chanetii (Lévl.) Shih
Cichorium intybus Linn.
Spiraea fritschiana Schneid.
Linum usitatissimum Linn.
Astragalus membranaceus (Fisch.) Bunge
Zinnia peruviana (Linn.) Linn.
Scabiosa tschiliensis Grün.
Vicia sepium Linn.
Ziziphus jujuba Mill. var. spinosa (Bunge) Hu ex H.F.Chow.
Parinia heterophylla Bunge
Siphonostegia chinensis Benth.
Artemisia capillaris Thunb.
Poa sphondylodes Trin.
Iris tectorum Maxim.
Stipa bungeana Trin.
Selaginella sinensis (Desv.) Spring
Cleistogenes chinensis (Maxim.) Keng
Artemisia sieversiana Ehrhart ex Willd.
Thymus disjunctus Klok.
Incarvillea sinensis Lam.
sp67
sp68
ID
subplot
Heteropappus altaicus (Willd.) Novopokr.
Pulsatilla chinensis (Bunge) Regel
Bothriochloa ischcemum (Linn.) Keng
Thymus mongolicus Ronn.
Cleistogenes hancei Keng
Astragalus scaberrimus Bunge
Astragalus melilotoides Pall.
Bupleurum chinensis DC.
Cleistogenes caespitosa Keng
Lespedeza davurica (Laxm.) Schindl．
Carduus nutans Linn.
Stipa grandis P. Smirn.
Lespedeza floribunda Bunge
Potentilla bifurca Linn.
Oxytropis bicolor Bunge
Stipa lessingiana Trin. et Rupr.
Potentilla discolor Bge.
Saussurea chinnampoensis Lévl. et Vant.
Glycyrrhiza uralensis Fisch.
Periploca sepium Bunge
Clematis fruticosa Turcz.
Phragmites australis (Cav.) Trin. ex Steud.
Astragalus discolor Bunge ex Maxim.
Leontopodium leontopodioides (Willd.) Beauv.
Lespedeza hedysaroides (Pall.) Kitag.
Artemisia leucophylla (Turcz. ex Bess.) C. B. Clarke
Potentilla tanacetifolia Willd. ex Schlecht.
Leymus secalinus (Georgi) Tzvel.
Sophora davidii (Franch.) Skeels
Artemisia frigida Willd.
pyrus salicifolia Pall
Agrimonia pilosa Ldb.
Serratula centauroides Linn.
Artemisia mongolica (Fisch. ex Bess.) Nakai
Carex parva Nees
Thermopsis lanceolala R.Br.
Rubia cordifolia Linn.
Wikstroemia canescens (Wall.) Meisn.
Oxytropis hirta Bunge
Astragalus adsurgens Pall.
Hippophae rhamnoides Linn.
Oxytropis frigida Kar. et Kir
Brassicaceae
Dendranthema indicum (Linn.) Des Moul.
Artemisia vestita Wall. ex Bess.
Spiraea pubescens Turcz.
Polygala tenuifolia Willd.
Dracocephalum moldavica Linn.
Dendranthema chanetii (Lévl.) Shih
Cichorium intybus Linn.
Spiraea fritschiana Schneid.
Linum usitatissimum Linn.
Astragalus membranaceus (Fisch.) Bunge
Zinnia peruviana (Linn.) Linn.
Scabiosa tschiliensis Grün.
Vicia sepium Linn.
Ziziphus jujuba Mill. var. spinosa (Bunge) Hu ex H.F.Chow.
Parinia heterophylla Bunge
Siphonostegia chinensis Benth.
Artemisia capillaris Thunb.
Poa sphondylodes Trin.
Iris tectorum Maxim.
Stipa bungeana Trin.
Selaginella sinensis (Desv.) Spring
Cleistogenes chinensis (Maxim.) Keng
Artemisia sieversiana Ehrhart ex Willd.
Thymus disjunctus Klok.
Incarvillea sinensis Lam.
sp67
sp68
ID
subplot
Heteropappus altaicus (Willd.) Novopokr.
Pulsatilla chinensis (Bunge) Regel
Bothriochloa ischcemum (Linn.) Keng
Thymus mongolicus Ronn.
Cleistogenes hancei Keng
Astragalus scaberrimus Bunge
Astragalus melilotoides Pall.
Bupleurum chinensis DC.
Cleistogenes caespitosa Keng
Lespedeza davurica (Laxm.) Schindl．
Carduus nutans Linn.
Stipa grandis P. Smirn.
Lespedeza floribunda Bunge
Potentilla bifurca Linn.
Oxytropis bicolor Bunge
Stipa lessingiana Trin. et Rupr.
Potentilla discolor Bge.
Saussurea chinnampoensis Lévl. et Vant.
Glycyrrhiza uralensis Fisch.
Periploca sepium Bunge
Clematis fruticosa Turcz.
Phragmites australis (Cav.) Trin. ex Steud.
Astragalus discolor Bunge ex Maxim.
Leontopodium leontopodioides (Willd.) Beauv.
Lespedeza hedysaroides (Pall.) Kitag.
Artemisia leucophylla (Turcz. ex Bess.) C. B. Clarke
Potentilla tanacetifolia Willd. ex Schlecht.
Leymus secalinus (Georgi) Tzvel.
Sophora davidii (Franch.) Skeels
Artemisia frigida Willd.
pyrus salicifolia Pall
Agrimonia pilosa Ldb.
Serratula centauroides Linn.
Artemisia mongolica (Fisch. ex Bess.) Nakai
Carex parva Nees
Thermopsis lanceolala R.Br.
Rubia cordifolia Linn.
Wikstroemia canescens (Wall.) Meisn.
Oxytropis hirta Bunge
Astragalus adsurgens Pall.
Hippophae rhamnoides Linn.
Oxytropis frigida Kar. et Kir
Brassicaceae
Dendranthema indicum (Linn.) Des Moul.
Artemisia vestita Wall. ex Bess.
Spiraea pubescens Turcz.
Polygala tenuifolia Willd.
Dracocephalum moldavica Linn.
Dendranthema chanetii (Lévl.) Shih
Cichorium intybus Linn.
Spiraea fritschiana Schneid.
Linum usitatissimum Linn.
Astragalus membranaceus (Fisch.) Bunge
Zinnia peruviana (Linn.) Linn.
Scabiosa tschiliensis Grün.
Vicia sepium Linn.
Ziziphus jujuba Mill. var. spinosa (Bunge) Hu ex H.F.Chow.
Parinia heterophylla Bunge
Siphonostegia chinensis Benth.
Artemisia capillaris Thunb.
Poa sphondylodes Trin.
Iris tectorum Maxim.
Stipa bungeana Trin.
Selaginella sinensis (Desv.) Spring
Cleistogenes chinensis (Maxim.) Keng
Artemisia sieversiana Ehrhart ex Willd.
Thymus disjunctus Klok.
Incarvillea sinensis Lam.
sp67
sp68
ID
subplot
Heteropappus altaicus (Willd.) Novopokr.
Pulsatilla chinensis (Bunge) Regel
Bothriochloa ischcemum (Linn.) Keng
Thymus mongolicus Ronn.
Cleistogenes hancei Keng
Astragalus scaberrimus Bunge
Astragalus melilotoides Pall.
Bupleurum chinensis DC.
Cleistogenes caespitosa Keng
Lespedeza davurica (Laxm.) Schindl．
Carduus nutans Linn.
Stipa grandis P. Smirn.
Lespedeza floribunda Bunge
Potentilla bifurca Linn.
Oxytropis bicolor Bunge
Stipa lessingiana Trin. et Rupr.
Potentilla discolor Bge.
Saussurea chinnampoensis Lévl. et Vant.
Glycyrrhiza uralensis Fisch.
Periploca sepium Bunge
Clematis fruticosa Turcz.
Phragmites australis (Cav.) Trin. ex Steud.
Astragalus discolor Bunge ex Maxim.
Leontopodium leontopodioides (Willd.) Beauv.
Lespedeza hedysaroides (Pall.) Kitag.
Artemisia leucophylla (Turcz. ex Bess.) C. B. Clarke
Potentilla tanacetifolia Willd. ex Schlecht.
Leymus secalinus (Georgi) Tzvel.
Sophora davidii (Franch.) Skeels
Artemisia frigida Willd.
pyrus salicifolia Pall
Agrimonia pilosa Ldb.
Serratula centauroides Linn.
Artemisia mongolica (Fisch. ex Bess.) Nakai
Carex parva Nees
Thermopsis lanceolala R.Br.
Rubia cordifolia Linn.
Wikstroemia canescens (Wall.) Meisn.
Oxytropis hirta Bunge
Astragalus adsurgens Pall.
Hippophae rhamnoides Linn.
Oxytropis frigida Kar. et Kir
Brassicaceae
Dendranthema indicum (Linn.) Des Moul.
Artemisia vestita Wall. ex Bess.
Spiraea pubescens Turcz.
Polygala tenuifolia Willd.
Dracocephalum moldavica Linn.
Dendranthema chanetii (Lévl.) Shih
Cichorium intybus Linn.
Spiraea fritschiana Schneid.
Linum usitatissimum Linn.
Astragalus membranaceus (Fisch.) Bunge
Zinnia peruviana (Linn.) Linn.
Scabiosa tschiliensis Grün.
Vicia sepium Linn.
Ziziphus jujuba Mill. var. spinosa (Bunge) Hu ex H.F.Chow.
Parinia heterophylla Bunge
Siphonostegia chinensis Benth.
Artemisia capillaris Thunb.
Poa sphondylodes Trin.
Iris tectorum Maxim.
Stipa bungeana Trin.
Selaginella sinensis (Desv.) Spring
Cleistogenes chinensis (Maxim.) Keng
Artemisia sieversiana Ehrhart ex Willd.
Thymus disjunctus Klok.
Incarvillea sinensis Lam.
sp67
sp68
ID
subplot
Heteropappus altaicus (Willd.) Novopokr.
Pulsatilla chinensis (Bunge) Regel
Bothriochloa ischcemum (Linn.) Keng
Thymus mongolicus Ronn.
Cleistogenes hancei Keng
Astragalus scaberrimus Bunge
Astragalus melilotoides Pall.
Bupleurum chinensis DC.
Cleistogenes caespitosa Keng
Lespedeza davurica (Laxm.) Schindl．
Carduus nutans Linn.
Stipa grandis P. Smirn.
Lespedeza floribunda Bunge
Potentilla bifurca Linn.
Oxytropis bicolor Bunge
Stipa lessingiana Trin. et Rupr.
Potentilla discolor Bge.
Saussurea chinnampoensis Lévl. et Vant.
Glycyrrhiza uralensis Fisch.
Periploca sepium Bunge
Clematis fruticosa Turcz.
Phragmites australis (Cav.) Trin. ex Steud.
Astragalus discolor Bunge ex Maxim.
Leontopodium leontopodioides (Willd.) Beauv.
Lespedeza hedysaroides (Pall.) Kitag.
Artemisia leucophylla (Turcz. ex Bess.) C. B. Clarke
Potentilla tanacetifolia Willd. ex Schlecht.
Leymus secalinus (Georgi) Tzvel.
Sophora davidii (Franch.) Skeels
Artemisia frigida Willd.
pyrus salicifolia Pall
Agrimonia pilosa Ldb.
Serratula centauroides Linn.
Artemisia mongolica (Fisch. ex Bess.) Nakai
Carex parva Nees
Thermopsis lanceolala R.Br.
Rubia cordifolia Linn.
Wikstroemia canescens (Wall.) Meisn.
Oxytropis hirta Bunge
Astragalus adsurgens Pall.
Hippophae rhamnoides Linn.
Oxytropis frigida Kar. et Kir
Brassicaceae
Dendranthema indicum (Linn.) Des Moul.
Artemisia vestita Wall. ex Bess.
Spiraea pubescens Turcz.
Polygala tenuifolia Willd.
Dracocephalum moldavica Linn.
Dendranthema chanetii (Lévl.) Shih
Cichorium intybus Linn.
Spiraea fritschiana Schneid.
Linum usitatissimum Linn.
Astragalus membranaceus (Fisch.) Bunge
Zinnia peruviana (Linn.) Linn.
Scabiosa tschiliensis Grün.
Vicia sepium Linn.
Ziziphus jujuba Mill. var. spinosa (Bunge) Hu ex H.F.Chow.
Parinia heterophylla Bunge
Siphonostegia chinensis Benth.
Artemisia capillaris Thunb.
Poa sphondylodes Trin.
Iris tectorum Maxim.
Stipa bungeana Trin.
Selaginella sinensis (Desv.) Spring
Cleistogenes chinensis (Maxim.) Keng
Artemisia sieversiana Ehrhart ex Willd.
Thymus disjunctus Klok.
Incarvillea sinensis Lam.
sp67
sp68
ID
subplot
Heteropappus altaicus (Willd.) Novopokr.
Pulsatilla chinensis (Bunge) Regel
Bothriochloa ischcemum (Linn.) Keng
Thymus mongolicus Ronn.
Cleistogenes hancei Keng
Astragalus scaberrimus Bunge
Astragalus melilotoides Pall.
Bupleurum chinensis DC.
Cleistogenes caespitosa Keng
Lespedeza davurica (Laxm.) Schindl．
Carduus nutans Linn.
Stipa grandis P. Smirn.
Lespedeza floribunda Bunge
Potentilla bifurca Linn.
Oxytropis bicolor Bunge
Stipa lessingiana Trin. et Rupr.
Potentilla discolor Bge.
Saussurea chinnampoensis Lévl. et Vant.
Glycyrrhiza uralensis Fisch.
Periploca sepium Bunge
Clematis fruticosa Turcz.
Phragmites australis (Cav.) Trin. ex Steud.
Astragalus discolor Bunge ex Maxim.
Leontopodium leontopodioides (Willd.) Beauv.
Lespedeza hedysaroides (Pall.) Kitag.
Artemisia leucophylla (Turcz. ex Bess.) C. B. Clarke
Potentilla tanacetifolia Willd. ex Schlecht.
Leymus secalinus (Georgi) Tzvel.
Sophora davidii (Franch.) Skeels
Artemisia frigida Willd.
pyrus salicifolia Pall
Agrimonia pilosa Ldb.
Serratula centauroides Linn.
Artemisia mongolica (Fisch. ex Bess.) Nakai
Carex parva Nees
Thermopsis lanceolala R.Br.
Rubia cordifolia Linn.
Wikstroemia canescens (Wall.) Meisn.
Oxytropis hirta Bunge
Astragalus adsurgens Pall.
Hippophae rhamnoides Linn.
Oxytropis frigida Kar. et Kir
Brassicaceae
Dendranthema indicum (Linn.) Des Moul.
Artemisia vestita Wall. ex Bess.
Spiraea pubescens Turcz.
Polygala tenuifolia Willd.
Dracocephalum moldavica Linn.
Dendranthema chanetii (Lévl.) Shih
Cichorium intybus Linn.
Spiraea fritschiana Schneid.
Linum usitatissimum Linn.
Astragalus membranaceus (Fisch.) Bunge
Zinnia peruviana (Linn.) Linn.
Scabiosa tschiliensis Grün.
Vicia sepium Linn.
Ziziphus jujuba Mill. var. spinosa (Bunge) Hu ex H.F.Chow.
Parinia heterophylla Bunge
Siphonostegia chinensis Benth.
Artemisia capillaris Thunb.
Poa sphondylodes Trin.
Iris tectorum Maxim.
Stipa bungeana Trin.
Selaginella sinensis (Desv.) Spring
Cleistogenes chinensis (Maxim.) Keng
Artemisia sieversiana Ehrhart ex Willd.
Thymus disjunctus Klok.
Incarvillea sinensis Lam.
sp67
sp68
ID
subplot
Heteropappus altaicus (Willd.) Novopokr.
Pulsatilla chinensis (Bunge) Regel
Bothriochloa ischcemum (Linn.) Keng
Thymus mongolicus Ronn.
Cleistogenes hancei Keng
Astragalus scaberrimus Bunge
Astragalus melilotoides Pall.
Bupleurum chinensis DC.
Cleistogenes caespitosa Keng
Lespedeza davurica (Laxm.) Schindl．
Carduus nutans Linn.
Stipa grandis P. Smirn.
Lespedeza floribunda Bunge
Potentilla bifurca Linn.
Oxytropis bicolor Bunge
Stipa lessingiana Trin. et Rupr.
Potentilla discolor Bge.
Saussurea chinnampoensis Lévl. et Vant.
Glycyrrhiza uralensis Fisch.
Periploca sepium Bunge
Clematis fruticosa Turcz.
Phragmites australis (Cav.) Trin. ex Steud.
Astragalus discolor Bunge ex Maxim.
Leontopodium leontopodioides (Willd.) Beauv.
Lespedeza hedysaroides (Pall.) Kitag.
Artemisia leucophylla (Turcz. ex Bess.) C. B. Clarke
Potentilla tanacetifolia Willd. ex Schlecht.
Leymus secalinus (Georgi) Tzvel.
Sophora davidii (Franch.) Skeels
Artemisia frigida Willd.
pyrus salicifolia Pall
Agrimonia pilosa Ldb.
Serratula centauroides Linn.
Artemisia mongolica (Fisch. ex Bess.) Nakai
Carex parva Nees
Thermopsis lanceolala R.Br.
Rubia cordifolia Linn.
Wikstroemia canescens (Wall.) Meisn.
Oxytropis hirta Bunge
Astragalus adsurgens Pall.
Hippophae rhamnoides Linn.
Oxytropis frigida Kar. et Kir
Brassicaceae
Dendranthema indicum (Linn.) Des Moul.
Artemisia vestita Wall. ex Bess.
Spiraea pubescens Turcz.
Polygala tenuifolia Willd.
Dracocephalum moldavica Linn.
Dendranthema chanetii (Lévl.) Shih
Cichorium intybus Linn.
Spiraea fritschiana Schneid.
Linum usitatissimum Linn.
Astragalus membranaceus (Fisch.) Bunge
Zinnia peruviana (Linn.) Linn.
Scabiosa tschiliensis Grün.
Vicia sepium Linn.
Ziziphus jujuba Mill. var. spinosa (Bunge) Hu ex H.F.Chow.
Parinia heterophylla Bunge
Siphonostegia chinensis Benth.
Artemisia capillaris Thunb.
Poa sphondylodes Trin.
Iris tectorum Maxim.
Stipa bungeana Trin.
Selaginella sinensis (Desv.) Spring
Cleistogenes chinensis (Maxim.) Keng
Artemisia sieversiana Ehrhart ex Willd.
Thymus disjunctus Klok.
Incarvillea sinensis Lam.
sp67
sp68
ID
subplot
Heteropappus altaicus (Willd.) Novopokr.
Pulsatilla chinensis (Bunge) Regel
Bothriochloa ischcemum (Linn.) Keng
Thymus mongolicus Ronn.
Cleistogenes hancei Keng
Astragalus scaberrimus Bunge
Astragalus melilotoides Pall.
Bupleurum chinensis DC.
Cleistogenes caespitosa Keng
Lespedeza davurica (Laxm.) Schindl．
Carduus nutans Linn.
Stipa grandis P. Smirn.
Lespedeza floribunda Bunge
Potentilla bifurca Linn.
Oxytropis bicolor Bunge
Stipa lessingiana Trin. et Rupr.
Potentilla discolor Bge.
Saussurea chinnampoensis Lévl. et Vant.
Glycyrrhiza uralensis Fisch.
Periploca sepium Bunge
Clematis fruticosa Turcz.
Phragmites australis (Cav.) Trin. ex Steud.
Astragalus discolor Bunge ex Maxim.
Leontopodium leontopodioides (Willd.) Beauv.
Lespedeza hedysaroides (Pall.) Kitag.
Artemisia leucophylla (Turcz. ex Bess.) C. B. Clarke
Potentilla tanacetifolia Willd. ex Schlecht.
Leymus secalinus (Georgi) Tzvel.
Sophora davidii (Franch.) Skeels
Artemisia frigida Willd.
pyrus salicifolia Pall
Agrimonia pilosa Ldb.
Serratula centauroides Linn.
Artemisia mongolica (Fisch. ex Bess.) Nakai
Carex parva Nees
Thermopsis lanceolala R.Br.
Rubia cordifolia Linn.
Wikstroemia canescens (Wall.) Meisn.
Oxytropis hirta Bunge
Astragalus adsurgens Pall.
Hippophae rhamnoides Linn.
Oxytropis frigida Kar. et Kir
Brassicaceae
Dendranthema indicum (Linn.) Des Moul.
Artemisia vestita Wall. ex Bess.
Spiraea pubescens Turcz.
Polygala tenuifolia Willd.
Dracocephalum moldavica Linn.
Dendranthema chanetii (Lévl.) Shih
Cichorium intybus Linn.
Spiraea fritschiana Schneid.
Linum usitatissimum Linn.
Astragalus membranaceus (Fisch.) Bunge
Zinnia peruviana (Linn.) Linn.
Scabiosa tschiliensis Grün.
Vicia sepium Linn.
Ziziphus jujuba Mill. var. spinosa (Bunge) Hu ex H.F.Chow.
Parinia heterophylla Bunge
Siphonostegia chinensis Benth.
Artemisia capillaris Thunb.
Poa sphondylodes Trin.
Iris tectorum Maxim.
Stipa bungeana Trin.
Selaginella sinensis (Desv.) Spring
Cleistogenes chinensis (Maxim.) Keng
Artemisia sieversiana Ehrhart ex Willd.
Thymus disjunctus Klok.
Incarvillea sinensis Lam.
sp67
sp68
ID
subplot
Heteropappus altaicus (Willd.) Novopokr.
Pulsatilla chinensis (Bunge) Regel
Bothriochloa ischcemum (Linn.) Keng
Thymus mongolicus Ronn.
Cleistogenes hancei Keng
Astragalus scaberrimus Bunge
Astragalus melilotoides Pall.
Bupleurum chinensis DC.
Cleistogenes caespitosa Keng
Lespedeza davurica (Laxm.) Schindl．
Carduus nutans Linn.
Stipa grandis P. Smirn.
Lespedeza floribunda Bunge
Potentilla bifurca Linn.
Oxytropis bicolor Bunge
Stipa lessingiana Trin. et Rupr.
Potentilla discolor Bge.
Saussurea chinnampoensis Lévl. et Vant.
Glycyrrhiza uralensis Fisch.
Periploca sepium Bunge
Clematis fruticosa Turcz.
Phragmites australis (Cav.) Trin. ex Steud.
Astragalus discolor Bunge ex Maxim.
Leontopodium leontopodioides (Willd.) Beauv.
Lespedeza hedysaroides (Pall.) Kitag.
Artemisia leucophylla (Turcz. ex Bess.) C. B. Clarke
Potentilla tanacetifolia Willd. ex Schlecht.
Leymus secalinus (Georgi) Tzvel.
Sophora davidii (Franch.) Skeels
Artemisia frigida Willd.
pyrus salicifolia Pall
Agrimonia pilosa Ldb.
Serratula centauroides Linn.
Artemisia mongolica (Fisch. ex Bess.) Nakai
Carex parva Nees
Thermopsis lanceolala R.Br.
Rubia cordifolia Linn.
Wikstroemia canescens (Wall.) Meisn.
Oxytropis hirta Bunge
Astragalus adsurgens Pall.
Hippophae rhamnoides Linn.
Oxytropis frigida Kar. et Kir
Brassicaceae
Dendranthema indicum (Linn.) Des Moul.
Artemisia vestita Wall. ex Bess.
Spiraea pubescens Turcz.
Polygala tenuifolia Willd.
Dracocephalum moldavica Linn.
Dendranthema chanetii (Lévl.) Shih
Cichorium intybus Linn.
Spiraea fritschiana Schneid.
Linum usitatissimum Linn.
Astragalus membranaceus (Fisch.) Bunge
Zinnia peruviana (Linn.) Linn.
Scabiosa tschiliensis Grün.
Vicia sepium Linn.
Ziziphus jujuba Mill. var. spinosa (Bunge) Hu ex H.F.Chow.
Parinia heterophylla Bunge
Siphonostegia chinensis Benth.
Artemisia capillaris Thunb.
Poa sphondylodes Trin.
Iris tectorum Maxim.
Stipa bungeana Trin.
Selaginella sinensis (Desv.) Spring
Cleistogenes chinensis (Maxim.) Keng
Artemisia sieversiana Ehrhart ex Willd.
Thymus disjunctus Klok.
Incarvillea sinensis Lam.
sp67
sp68
ID
subplot
Heteropappus altaicus (Willd.) Novopokr.
Pulsatilla chinensis (Bunge) Regel
Bothriochloa ischcemum (Linn.) Keng
Thymus mongolicus Ronn.
Cleistogenes hancei Keng
Astragalus scaberrimus Bunge
Astragalus melilotoides Pall.
Bupleurum chinensis DC.
Cleistogenes caespitosa Keng
Lespedeza davurica (Laxm.) Schindl．
Carduus nutans Linn.
Stipa grandis P. Smirn.
Lespedeza floribunda Bunge
Potentilla bifurca Linn.
Oxytropis bicolor Bunge
Stipa lessingiana Trin. et Rupr.
Potentilla discolor Bge.
Saussurea chinnampoensis Lévl. et Vant.
Glycyrrhiza uralensis Fisch.
Periploca sepium Bunge
Clematis fruticosa Turcz.
Phragmites australis (Cav.) Trin. ex Steud.
Astragalus discolor Bunge ex Maxim.
Leontopodium leontopodioides (Willd.) Beauv.
Lespedeza hedysaroides (Pall.) Kitag.
Artemisia leucophylla (Turcz. ex Bess.) C. B. Clarke
Potentilla tanacetifolia Willd. ex Schlecht.
Leymus secalinus (Georgi) Tzvel.
Sophora davidii (Franch.) Skeels
Artemisia frigida Willd.
pyrus salicifolia Pall
Agrimonia pilosa Ldb.
Serratula centauroides Linn.
Artemisia mongolica (Fisch. ex Bess.) Nakai
Carex parva Nees
Thermopsis lanceolala R.Br.
Rubia cordifolia Linn.
Wikstroemia canescens (Wall.) Meisn.
Oxytropis hirta Bunge
Astragalus adsurgens Pall.
Hippophae rhamnoides Linn.
Oxytropis frigida Kar. et Kir
Brassicaceae
Dendranthema indicum (Linn.) Des Moul.
Artemisia vestita Wall. ex Bess.
Spiraea pubescens Turcz.
Polygala tenuifolia Willd.
Dracocephalum moldavica Linn.
Dendranthema chanetii (Lévl.) Shih
Cichorium intybus Linn.
Spiraea fritschiana Schneid.
Linum usitatissimum Linn.
Astragalus membranaceus (Fisch.) Bunge
Zinnia peruviana (Linn.) Linn.
Scabiosa tschiliensis Grün.
Vicia sepium Linn.
Ziziphus jujuba Mill. var. spinosa (Bunge) Hu ex H.F.Chow.
Parinia heterophylla Bunge
Siphonostegia chinensis Benth.
Artemisia capillaris Thunb.
Poa sphondylodes Trin.
Iris tectorum Maxim.
Stipa bungeana Trin.
Selaginella sinensis (Desv.) Spring
Cleistogenes chinensis (Maxim.) Keng
Artemisia sieversiana Ehrhart ex Willd.
Thymus disjunctus Klok.
Incarvillea sinensis Lam.
sp67
sp68
ID
subplot
Heteropappus altaicus (Willd.) Novopokr.
Pulsatilla chinensis (Bunge) Regel
Bothriochloa ischcemum (Linn.) Keng
Thymus mongolicus Ronn.
Cleistogenes hancei Keng
Astragalus scaberrimus Bunge
Astragalus melilotoides Pall.
Bupleurum chinensis DC.
Cleistogenes caespitosa Keng
Lespedeza davurica (Laxm.) Schindl．
Carduus nutans Linn.
Stipa grandis P. Smirn.
Lespedeza floribunda Bunge
Potentilla bifurca Linn.
Oxytropis bicolor Bunge
Stipa lessingiana Trin. et Rupr.
Potentilla discolor Bge.
Saussurea chinnampoensis Lévl. et Vant.
Glycyrrhiza uralensis Fisch.
Periploca sepium Bunge
Clematis fruticosa Turcz.
Phragmites australis (Cav.) Trin. ex Steud.
Astragalus discolor Bunge ex Maxim.
Leontopodium leontopodioides (Willd.) Beauv.
Lespedeza hedysaroides (Pall.) Kitag.
Artemisia leucophylla (Turcz. ex Bess.) C. B. Clarke
Potentilla tanacetifolia Willd. ex Schlecht.
Leymus secalinus (Georgi) Tzvel.
Sophora davidii (Franch.) Skeels
Artemisia frigida Willd.
pyrus salicifolia Pall
Agrimonia pilosa Ldb.
Serratula centauroides Linn.
Artemisia mongolica (Fisch. ex Bess.) Nakai
Carex parva Nees
Thermopsis lanceolala R.Br.
Rubia cordifolia Linn.
Wikstroemia canescens (Wall.) Meisn.
Oxytropis hirta Bunge
Astragalus adsurgens Pall.
Hippophae rhamnoides Linn.
Oxytropis frigida Kar. et Kir
Brassicaceae
Dendranthema indicum (Linn.) Des Moul.
Artemisia vestita Wall. ex Bess.
Spiraea pubescens Turcz.
Polygala tenuifolia Willd.
Dracocephalum moldavica Linn.
Dendranthema chanetii (Lévl.) Shih
Cichorium intybus Linn.
Spiraea fritschiana Schneid.
Linum usitatissimum Linn.
Astragalus membranaceus (Fisch.) Bunge
Zinnia peruviana (Linn.) Linn.
Scabiosa tschiliensis Grün.
Vicia sepium Linn.
Ziziphus jujuba Mill. var. spinosa (Bunge) Hu ex H.F.Chow.
Parinia heterophylla Bunge
Siphonostegia chinensis Benth.
Artemisia capillaris Thunb.
Poa sphondylodes Trin.
Iris tectorum Maxim.
Stipa bungeana Trin.
Selaginella sinensis (Desv.) Spring
Cleistogenes chinensis (Maxim.) Keng
Artemisia sieversiana Ehrhart ex Willd.
Thymus disjunctus Klok.
Incarvillea sinensis Lam.
sp67
sp68
ID
subplot
Heteropappus altaicus (Willd.) Novopokr.
Pulsatilla chinensis (Bunge) Regel
Bothriochloa ischcemum (Linn.) Keng
Thymus mongolicus Ronn.
Cleistogenes hancei Keng
Astragalus scaberrimus Bunge
Astragalus melilotoides Pall.
Bupleurum chinensis DC.
Cleistogenes caespitosa Keng
Lespedeza davurica (Laxm.) Schindl．
Carduus nutans Linn.
Stipa grandis P. Smirn.
Lespedeza floribunda Bunge
Potentilla bifurca Linn.
Oxytropis bicolor Bunge
Stipa lessingiana Trin. et Rupr.
Potentilla discolor Bge.
Saussurea chinnampoensis Lévl. et Vant.
Glycyrrhiza uralensis Fisch.
Periploca sepium Bunge
Clematis fruticosa Turcz.
Phragmites australis (Cav.) Trin. ex Steud.
Astragalus discolor Bunge ex Maxim.
Leontopodium leontopodioides (Willd.) Beauv.
Lespedeza hedysaroides (Pall.) Kitag.
Artemisia leucophylla (Turcz. ex Bess.) C. B. Clarke
Potentilla tanacetifolia Willd. ex Schlecht.
Leymus secalinus (Georgi) Tzvel.
Sophora davidii (Franch.) Skeels
Artemisia frigida Willd.
pyrus salicifolia Pall
Agrimonia pilosa Ldb.
Serratula centauroides Linn.
Artemisia mongolica (Fisch. ex Bess.) Nakai
Carex parva Nees
Thermopsis lanceolala R.Br.
Rubia cordifolia Linn.
Wikstroemia canescens (Wall.) Meisn.
Oxytropis hirta Bunge
Astragalus adsurgens Pall.
Hippophae rhamnoides Linn.
Oxytropis frigida Kar. et Kir
Brassicaceae
Dendranthema indicum (Linn.) Des Moul.
Artemisia vestita Wall. ex Bess.
Spiraea pubescens Turcz.
Polygala tenuifolia Willd.
Dracocephalum moldavica Linn.
Dendranthema chanetii (Lévl.) Shih
Cichorium intybus Linn.
Spiraea fritschiana Schneid.
Linum usitatissimum Linn.
Astragalus membranaceus (Fisch.) Bunge
Zinnia peruviana (Linn.) Linn.
Scabiosa tschiliensis Grün.
Vicia sepium Linn.
Ziziphus jujuba Mill. var. spinosa (Bunge) Hu ex H.F.Chow.
Parinia heterophylla Bunge
Siphonostegia chinensis Benth.
Artemisia capillaris Thunb.
Poa sphondylodes Trin.
Iris tectorum Maxim.
Stipa bungeana Trin.
Selaginella sinensis (Desv.) Spring
Cleistogenes chinensis (Maxim.) Keng
Artemisia sieversiana Ehrhart ex Willd.
Thymus disjunctus Klok.
Incarvillea sinensis Lam.
sp67
sp68
ID
subplot
Heteropappus altaicus (Willd.) Novopokr.
Pulsatilla chinensis (Bunge) Regel
Bothriochloa ischcemum (Linn.) Keng
Thymus mongolicus Ronn.
Cleistogenes hancei Keng
Astragalus scaberrimus Bunge
Astragalus melilotoides Pall.
Bupleurum chinensis DC.
Cleistogenes caespitosa Keng
Lespedeza davurica (Laxm.) Schindl．
Carduus nutans Linn.
Stipa grandis P. Smirn.
Lespedeza floribunda Bunge
Potentilla bifurca Linn.
Oxytropis bicolor Bunge
Stipa lessingiana Trin. et Rupr.
Potentilla discolor Bge.
Saussurea chinnampoensis Lévl. et Vant.
Glycyrrhiza uralensis Fisch.
Periploca sepium Bunge
Clematis fruticosa Turcz.
Phragmites australis (Cav.) Trin. ex Steud.
Astragalus discolor Bunge ex Maxim.
Leontopodium leontopodioides (Willd.) Beauv.
Lespedeza hedysaroides (Pall.) Kitag.
Artemisia leucophylla (Turcz. ex Bess.) C. B. Clarke
Potentilla tanacetifolia Willd. ex Schlecht.
Leymus secalinus (Georgi) Tzvel.
Sophora davidii (Franch.) Skeels
Artemisia frigida Willd.
pyrus salicifolia Pall
Agrimonia pilosa Ldb.
Serratula centauroides Linn.
Artemisia mongolica (Fisch. ex Bess.) Nakai
Carex parva Nees
Thermopsis lanceolala R.Br.
Rubia cordifolia Linn.
Wikstroemia canescens (Wall.) Meisn.
Oxytropis hirta Bunge
Astragalus adsurgens Pall.
Hippophae rhamnoides Linn.
Oxytropis frigida Kar. et Kir
Brassicaceae
Dendranthema indicum (Linn.) Des Moul.
Artemisia vestita Wall. ex Bess.
Spiraea pubescens Turcz.
Polygala tenuifolia Willd.
Dracocephalum moldavica Linn.
Dendranthema chanetii (Lévl.) Shih
Cichorium intybus Linn.
Spiraea fritschiana Schneid.
Linum usitatissimum Linn.
Astragalus membranaceus (Fisch.) Bunge
Zinnia peruviana (Linn.) Linn.
Scabiosa tschiliensis Grün.
Vicia sepium Linn.
Ziziphus jujuba Mill. var. spinosa (Bunge) Hu ex H.F.Chow.
Parinia heterophylla Bunge
Siphonostegia chinensis Benth.
Artemisia capillaris Thunb.
Poa sphondylodes Trin.
Iris tectorum Maxim.
Stipa bungeana Trin.
Selaginella sinensis (Desv.) Spring
Cleistogenes chinensis (Maxim.) Keng
Artemisia sieversiana Ehrhart ex Willd.
Thymus disjunctus Klok.
Incarvillea sinensis Lam.
sp67
sp68
ID
subplot
Heteropappus altaicus (Willd.) Novopokr.
Pulsatilla chinensis (Bunge) Regel
Bothriochloa ischcemum (Linn.) Keng
Thymus mongolicus Ronn.
Cleistogenes hancei Keng
Astragalus scaberrimus Bunge
Astragalus melilotoides Pall.
Bupleurum chinensis DC.
Cleistogenes caespitosa Keng
Lespedeza davurica (Laxm.) Schindl．
Carduus nutans Linn.
Stipa grandis P. Smirn.
Lespedeza floribunda Bunge
Potentilla bifurca Linn.
Oxytropis bicolor Bunge
Stipa lessingiana Trin. et Rupr.
Potentilla discolor Bge.
Saussurea chinnampoensis Lévl. et Vant.
Glycyrrhiza uralensis Fisch.
Periploca sepium Bunge
Clematis fruticosa Turcz.
Phragmites australis (Cav.) Trin. ex Steud.
Astragalus discolor Bunge ex Maxim.
Leontopodium leontopodioides (Willd.) Beauv.
Lespedeza hedysaroides (Pall.) Kitag.
Artemisia leucophylla (Turcz. ex Bess.) C. B. Clarke
Potentilla tanacetifolia Willd. ex Schlecht.
Leymus secalinus (Georgi) Tzvel.
Sophora davidii (Franch.) Skeels
Artemisia frigida Willd.
pyrus salicifolia Pall
Agrimonia pilosa Ldb.
Serratula centauroides Linn.
Artemisia mongolica (Fisch. ex Bess.) Nakai
Carex parva Nees
Thermopsis lanceolala R.Br.
Rubia cordifolia Linn.
Wikstroemia canescens (Wall.) Meisn.
Oxytropis hirta Bunge
Astragalus adsurgens Pall.
Hippophae rhamnoides Linn.
Oxytropis frigida Kar. et Kir
Brassicaceae
Dendranthema indicum (Linn.) Des Moul.
Artemisia vestita Wall. ex Bess.
Spiraea pubescens Turcz.
Polygala tenuifolia Willd.
Dracocephalum moldavica Linn.
Dendranthema chanetii (Lévl.) Shih
Cichorium intybus Linn.
Spiraea fritschiana Schneid.
Linum usitatissimum Linn.
Astragalus membranaceus (Fisch.) Bunge
Zinnia peruviana (Linn.) Linn.
Scabiosa tschiliensis Grün.
Vicia sepium Linn.
Ziziphus jujuba Mill. var. spinosa (Bunge) Hu ex H.F.Chow.
Parinia heterophylla Bunge
Siphonostegia chinensis Benth.
Artemisia capillaris Thunb.
Poa sphondylodes Trin.
Iris tectorum Maxim.
Stipa bungeana Trin.
Selaginella sinensis (Desv.) Spring
Cleistogenes chinensis (Maxim.) Keng
Artemisia sieversiana Ehrhart ex Willd.
Thymus disjunctus Klok.
Incarvillea sinensis Lam.
sp67
sp68
ID
subplot
Heteropappus altaicus (Willd.) Novopokr.
Pulsatilla chinensis (Bunge) Regel
Bothriochloa ischcemum (Linn.) Keng
Thymus mongolicus Ronn.
Cleistogenes hancei Keng
Astragalus scaberrimus Bunge
Astragalus melilotoides Pall.
Bupleurum chinensis DC.
Cleistogenes caespitosa Keng
Lespedeza davurica (Laxm.) Schindl．
Carduus nutans Linn.
Stipa grandis P. Smirn.
Lespedeza floribunda Bunge
Potentilla bifurca Linn.
Oxytropis bicolor Bunge
Stipa lessingiana Trin. et Rupr.
Potentilla discolor Bge.
Saussurea chinnampoensis Lévl. et Vant.
Glycyrrhiza uralensis Fisch.
Periploca sepium Bunge
Clematis fruticosa Turcz.
Phragmites australis (Cav.) Trin. ex Steud.
Astragalus discolor Bunge ex Maxim.
Leontopodium leontopodioides (Willd.) Beauv.
Lespedeza hedysaroides (Pall.) Kitag.
Artemisia leucophylla (Turcz. ex Bess.) C. B. Clarke
Potentilla tanacetifolia Willd. ex Schlecht.
Leymus secalinus (Georgi) Tzvel.
Sophora davidii (Franch.) Skeels
Artemisia frigida Willd.
pyrus salicifolia Pall
Agrimonia pilosa Ldb.
Serratula centauroides Linn.
Artemisia mongolica (Fisch. ex Bess.) Nakai
Carex parva Nees
Thermopsis lanceolala R.Br.
Rubia cordifolia Linn.
Wikstroemia canescens (Wall.) Meisn.
Oxytropis hirta Bunge
Astragalus adsurgens Pall.
Hippophae rhamnoides Linn.
Oxytropis frigida Kar. et Kir
Brassicaceae
Dendranthema indicum (Linn.) Des Moul.
Artemisia vestita Wall. ex Bess.
Spiraea pubescens Turcz.
Polygala tenuifolia Willd.
Dracocephalum moldavica Linn.
Dendranthema chanetii (Lévl.) Shih
Cichorium intybus Linn.
Spiraea fritschiana Schneid.
Linum usitatissimum Linn.
Astragalus membranaceus (Fisch.) Bunge
Zinnia peruviana (Linn.) Linn.
Scabiosa tschiliensis Grün.
Vicia sepium Linn.
Ziziphus jujuba Mill. var. spinosa (Bunge) Hu ex H.F.Chow.
Parinia heterophylla Bunge
Siphonostegia chinensis Benth.
Artemisia capillaris Thunb.
Poa sphondylodes Trin.
Iris tectorum Maxim.
Stipa bungeana Trin.
Selaginella sinensis (Desv.) Spring
Cleistogenes chinensis (Maxim.) Keng
Artemisia sieversiana Ehrhart ex Willd.
Thymus disjunctus Klok.
Incarvillea sinensis Lam.
sp67
sp68
ID
subplot
Heteropappus altaicus (Willd.) Novopokr.
Pulsatilla chinensis (Bunge) Regel
Bothriochloa ischcemum (Linn.) Keng
Thymus mongolicus Ronn.
Cleistogenes hancei Keng
Astragalus scaberrimus Bunge
Astragalus melilotoides Pall.
Bupleurum chinensis DC.
Cleistogenes caespitosa Keng
Lespedeza davurica (Laxm.) Schindl．
Carduus nutans Linn.
Stipa grandis P. Smirn.
Lespedeza floribunda Bunge
Potentilla bifurca Linn.
Oxytropis bicolor Bunge
Stipa lessingiana Trin. et Rupr.
Potentilla discolor Bge.
Saussurea chinnampoensis Lévl. et Vant.
Glycyrrhiza uralensis Fisch.
Periploca sepium Bunge
Clematis fruticosa Turcz.
Phragmites australis (Cav.) Trin. ex Steud.
Astragalus discolor Bunge ex Maxim.
Leontopodium leontopodioides (Willd.) Beauv.
Lespedeza hedysaroides (Pall.) Kitag.
Artemisia leucophylla (Turcz. ex Bess.) C. B. Clarke
Potentilla tanacetifolia Willd. ex Schlecht.
Leymus secalinus (Georgi) Tzvel.
Sophora davidii (Franch.) Skeels
Artemisia frigida Willd.
pyrus salicifolia Pall
Agrimonia pilosa Ldb.
Serratula centauroides Linn.
Artemisia mongolica (Fisch. ex Bess.) Nakai
Carex parva Nees
Thermopsis lanceolala R.Br.
Rubia cordifolia Linn.
Wikstroemia canescens (Wall.) Meisn.
Oxytropis hirta Bunge
Astragalus adsurgens Pall.
Hippophae rhamnoides Linn.
Oxytropis frigida Kar. et Kir
Brassicaceae
Dendranthema indicum (Linn.) Des Moul.
Artemisia vestita Wall. ex Bess.
Spiraea pubescens Turcz.
Polygala tenuifolia Willd.
Dracocephalum moldavica Linn.
Dendranthema chanetii (Lévl.) Shih
Cichorium intybus Linn.
Spiraea fritschiana Schneid.
Linum usitatissimum Linn.
Astragalus membranaceus (Fisch.) Bunge
Zinnia peruviana (Linn.) Linn.
Scabiosa tschiliensis Grün.
Vicia sepium Linn.
Ziziphus jujuba Mill. var. spinosa (Bunge) Hu ex H.F.Chow.
Parinia heterophylla Bunge
Siphonostegia chinensis Benth.
Artemisia capillaris Thunb.
Poa sphondylodes Trin.
Iris tectorum Maxim.
Stipa bungeana Trin.
Selaginella sinensis (Desv.) Spring
Cleistogenes chinensis (Maxim.) Keng
Artemisia sieversiana Ehrhart ex Willd.
Thymus disjunctus Klok.
Incarvillea sinensis Lam.
sp67
sp68
ID
subplot
Heteropappus altaicus (Willd.) Novopokr.
Pulsatilla chinensis (Bunge) Regel
Bothriochloa ischcemum (Linn.) Keng
Thymus mongolicus Ronn.
Cleistogenes hancei Keng
Astragalus scaberrimus Bunge
Astragalus melilotoides Pall.
Bupleurum chinensis DC.
Cleistogenes caespitosa Keng
Lespedeza davurica (Laxm.) Schindl．
Carduus nutans Linn.
Stipa grandis P. Smirn.
Lespedeza floribunda Bunge
Potentilla bifurca Linn.
Oxytropis bicolor Bunge
Stipa lessingiana Trin. et Rupr.
Potentilla discolor Bge.
Saussurea chinnampoensis Lévl. et Vant.
Glycyrrhiza uralensis Fisch.
Periploca sepium Bunge
Clematis fruticosa Turcz.
Phragmites australis (Cav.) Trin. ex Steud.
Astragalus discolor Bunge ex Maxim.
Leontopodium leontopodioides (Willd.) Beauv.
Lespedeza hedysaroides (Pall.) Kitag.
Artemisia leucophylla (Turcz. ex Bess.) C. B. Clarke
Potentilla tanacetifolia Willd. ex Schlecht.
Leymus secalinus (Georgi) Tzvel.
Sophora davidii (Franch.) Skeels
Artemisia frigida Willd.
pyrus salicifolia Pall
Agrimonia pilosa Ldb.
Serratula centauroides Linn.
Artemisia mongolica (Fisch. ex Bess.) Nakai
Carex parva Nees
Thermopsis lanceolala R.Br.
Rubia cordifolia Linn.
Wikstroemia canescens (Wall.) Meisn.
Oxytropis hirta Bunge
Astragalus adsurgens Pall.
Hippophae rhamnoides Linn.
Oxytropis frigida Kar. et Kir
Brassicaceae
Dendranthema indicum (Linn.) Des Moul.
Artemisia vestita Wall. ex Bess.
Spiraea pubescens Turcz.
Polygala tenuifolia Willd.
Dracocephalum moldavica Linn.
Dendranthema chanetii (Lévl.) Shih
Cichorium intybus Linn.
Spiraea fritschiana Schneid.
Linum usitatissimum Linn.
Astragalus membranaceus (Fisch.) Bunge
Zinnia peruviana (Linn.) Linn.
Scabiosa tschiliensis Grün.
Vicia sepium Linn.
Ziziphus jujuba Mill. var. spinosa (Bunge) Hu ex H.F.Chow.
Parinia heterophylla Bunge
Siphonostegia chinensis Benth.
Artemisia capillaris Thunb.
Poa sphondylodes Trin.
Iris tectorum Maxim.
Stipa bungeana Trin.
Selaginella sinensis (Desv.) Spring
Cleistogenes chinensis (Maxim.) Keng
Artemisia sieversiana Ehrhart ex Willd.
Thymus disjunctus Klok.
Incarvillea sinensis Lam.
sp67
sp68
ID
subplot
Heteropappus altaicus (Willd.) Novopokr.
Pulsatilla chinensis (Bunge) Regel
Bothriochloa ischcemum (Linn.) Keng
Thymus mongolicus Ronn.
Cleistogenes hancei Keng
Astragalus scaberrimus Bunge
Astragalus melilotoides Pall.
Bupleurum chinensis DC.
Cleistogenes caespitosa Keng
Lespedeza davurica (Laxm.) Schindl．
Carduus nutans Linn.
Stipa grandis P. Smirn.
Lespedeza floribunda Bunge
Potentilla bifurca Linn.
Oxytropis bicolor Bunge
Stipa lessingiana Trin. et Rupr.
Potentilla discolor Bge.
Saussurea chinnampoensis Lévl. et Vant.
Glycyrrhiza uralensis Fisch.
Periploca sepium Bunge
Clematis fruticosa Turcz.
Phragmites australis (Cav.) Trin. ex Steud.
Astragalus discolor Bunge ex Maxim.
Leontopodium leontopodioides (Willd.) Beauv.
Lespedeza hedysaroides (Pall.) Kitag.
Artemisia leucophylla (Turcz. ex Bess.) C. B. Clarke
Potentilla tanacetifolia Willd. ex Schlecht.
Leymus secalinus (Georgi) Tzvel.
Sophora davidii (Franch.) Skeels
Artemisia frigida Willd.
pyrus salicifolia Pall
Agrimonia pilosa Ldb.
Serratula centauroides Linn.
Artemisia mongolica (Fisch. ex Bess.) Nakai
Carex parva Nees
Thermopsis lanceolala R.Br.
Rubia cordifolia Linn.
Wikstroemia canescens (Wall.) Meisn.
Oxytropis hirta Bunge
Astragalus adsurgens Pall.
Hippophae rhamnoides Linn.
Oxytropis frigida Kar. et Kir
Brassicaceae
Dendranthema indicum (Linn.) Des Moul.
Artemisia vestita Wall. ex Bess.
Spiraea pubescens Turcz.
Polygala tenuifolia Willd.
Dracocephalum moldavica Linn.
Dendranthema chanetii (Lévl.) Shih
Cichorium intybus Linn.
Spiraea fritschiana Schneid.
Linum usitatissimum Linn.
Astragalus membranaceus (Fisch.) Bunge
Zinnia peruviana (Linn.) Linn.
Scabiosa tschiliensis Grün.
Vicia sepium Linn.
Ziziphus jujuba Mill. var. spinosa (Bunge) Hu ex H.F.Chow.
Parinia heterophylla Bunge
Siphonostegia chinensis Benth.
Artemisia capillaris Thunb.
Poa sphondylodes Trin.
Iris tectorum Maxim.
Stipa bungeana Trin.
Selaginella sinensis (Desv.) Spring
Cleistogenes chinensis (Maxim.) Keng
Artemisia sieversiana Ehrhart ex Willd.
Thymus disjunctus Klok.
Incarvillea sinensis Lam.
sp67
sp68
ID
subplot
Heteropappus altaicus (Willd.) Novopokr.
Pulsatilla chinensis (Bunge) Regel
Bothriochloa ischcemum (Linn.) Keng
Thymus mongolicus Ronn.
Cleistogenes hancei Keng
Astragalus scaberrimus Bunge
Astragalus melilotoides Pall.
Bupleurum chinensis DC.
Cleistogenes caespitosa Keng
Lespedeza davurica (Laxm.) Schindl．
Carduus nutans Linn.
Stipa grandis P. Smirn.
Lespedeza floribunda Bunge
Potentilla bifurca Linn.
Oxytropis bicolor Bunge
Stipa lessingiana Trin. et Rupr.
Potentilla discolor Bge.
Saussurea chinnampoensis Lévl. et Vant.
Glycyrrhiza uralensis Fisch.
Periploca sepium Bunge
Clematis fruticosa Turcz.
Phragmites australis (Cav.) Trin. ex Steud.
Astragalus discolor Bunge ex Maxim.
Leontopodium leontopodioides (Willd.) Beauv.
Lespedeza hedysaroides (Pall.) Kitag.
Artemisia leucophylla (Turcz. ex Bess.) C. B. Clarke
Potentilla tanacetifolia Willd. ex Schlecht.
Leymus secalinus (Georgi) Tzvel.
Sophora davidii (Franch.) Skeels
Artemisia frigida Willd.
pyrus salicifolia Pall
Agrimonia pilosa Ldb.
Serratula centauroides Linn.
Artemisia mongolica (Fisch. ex Bess.) Nakai
Carex parva Nees
Thermopsis lanceolala R.Br.
Rubia cordifolia Linn.
Wikstroemia canescens (Wall.) Meisn.
Oxytropis hirta Bunge
Astragalus adsurgens Pall.
Hippophae rhamnoides Linn.
Oxytropis frigida Kar. et Kir
Brassicaceae
Dendranthema indicum (Linn.) Des Moul.
Artemisia vestita Wall. ex Bess.
Spiraea pubescens Turcz.
Polygala tenuifolia Willd.
Dracocephalum moldavica Linn.
Dendranthema chanetii (Lévl.) Shih
Cichorium intybus Linn.
Spiraea fritschiana Schneid.
Linum usitatissimum Linn.
Astragalus membranaceus (Fisch.) Bunge
Zinnia peruviana (Linn.) Linn.
Scabiosa tschiliensis Grün.
Vicia sepium Linn.
Ziziphus jujuba Mill. var. spinosa (Bunge) Hu ex H.F.Chow.
Parinia heterophylla Bunge
Siphonostegia chinensis Benth.
Artemisia capillaris Thunb.
Poa sphondylodes Trin.
Iris tectorum Maxim.
Stipa bungeana Trin.
Selaginella sinensis (Desv.) Spring
Cleistogenes chinensis (Maxim.) Keng
Artemisia sieversiana Ehrhart ex Willd.
Thymus disjunctus Klok.
Incarvillea sinensis Lam.
sp67
sp68
ID
subplot
Heteropappus altaicus (Willd.) Novopokr.
Pulsatilla chinensis (Bunge) Regel
Bothriochloa ischcemum (Linn.) Keng
Thymus mongolicus Ronn.
Cleistogenes hancei Keng
Astragalus scaberrimus Bunge
Astragalus melilotoides Pall.
Bupleurum chinensis DC.
Cleistogenes caespitosa Keng
Lespedeza davurica (Laxm.) Schindl．
Carduus nutans Linn.
Stipa grandis P. Smirn.
Lespedeza floribunda Bunge
Potentilla bifurca Linn.
Oxytropis bicolor Bunge
Stipa lessingiana Trin. et Rupr.
Potentilla discolor Bge.
Saussurea chinnampoensis Lévl. et Vant.
Glycyrrhiza uralensis Fisch.
Periploca sepium Bunge
Clematis fruticosa Turcz.
Phragmites australis (Cav.) Trin. ex Steud.
Astragalus discolor Bunge ex Maxim.
Leontopodium leontopodioides (Willd.) Beauv.
Lespedeza hedysaroides (Pall.) Kitag.
Artemisia leucophylla (Turcz. ex Bess.) C. B. Clarke
Potentilla tanacetifolia Willd. ex Schlecht.
Leymus secalinus (Georgi) Tzvel.
Sophora davidii (Franch.) Skeels
Artemisia frigida Willd.
pyrus salicifolia Pall
Agrimonia pilosa Ldb.
Serratula centauroides Linn.
Artemisia mongolica (Fisch. ex Bess.) Nakai
Carex parva Nees
Thermopsis lanceolala R.Br.
Rubia cordifolia Linn.
Wikstroemia canescens (Wall.) Meisn.
Oxytropis hirta Bunge
Astragalus adsurgens Pall.
Hippophae rhamnoides Linn.
Oxytropis frigida Kar. et Kir
Brassicaceae
Dendranthema indicum (Linn.) Des Moul.
Artemisia vestita Wall. ex Bess.
Spiraea pubescens Turcz.
Polygala tenuifolia Willd.
Dracocephalum moldavica Linn.
Dendranthema chanetii (Lévl.) Shih
Cichorium intybus Linn.
Spiraea fritschiana Schneid.
Linum usitatissimum Linn.
Astragalus membranaceus (Fisch.) Bunge
Zinnia peruviana (Linn.) Linn.
Scabiosa tschiliensis Grün.
Vicia sepium Linn.
Ziziphus jujuba Mill. var. spinosa (Bunge) Hu ex H.F.Chow.
Parinia heterophylla Bunge
Siphonostegia chinensis Benth.
Artemisia capillaris Thunb.
Poa sphondylodes Trin.
Iris tectorum Maxim.
Stipa bungeana Trin.
Selaginella sinensis (Desv.) Spring
Cleistogenes chinensis (Maxim.) Keng
Artemisia sieversiana Ehrhart ex Willd.
Thymus disjunctus Klok.
Incarvillea sinensis Lam.
sp67
sp68
ID
subplot
Heteropappus altaicus (Willd.) Novopokr.
Pulsatilla chinensis (Bunge) Regel
Bothriochloa ischcemum (Linn.) Keng
Thymus mongolicus Ronn.
Cleistogenes hancei Keng
Astragalus scaberrimus Bunge
Astragalus melilotoides Pall.
Bupleurum chinensis DC.
Cleistogenes caespitosa Keng
Lespedeza davurica (Laxm.) Schindl．
Carduus nutans Linn.
Stipa grandis P. Smirn.
Lespedeza floribunda Bunge
Potentilla bifurca Linn.
Oxytropis bicolor Bunge
Stipa lessingiana Trin. et Rupr.
Potentilla discolor Bge.
Saussurea chinnampoensis Lévl. et Vant.
Glycyrrhiza uralensis Fisch.
Periploca sepium Bunge
Clematis fruticosa Turcz.
Phragmites australis (Cav.) Trin. ex Steud.
Astragalus discolor Bunge ex Maxim.
Leontopodium leontopodioides (Willd.) Beauv.
Lespedeza hedysaroides (Pall.) Kitag.
Artemisia leucophylla (Turcz. ex Bess.) C. B. Clarke
Potentilla tanacetifolia Willd. ex Schlecht.
Leymus secalinus (Georgi) Tzvel.
Sophora davidii (Franch.) Skeels
Artemisia frigida Willd.
pyrus salicifolia Pall
Agrimonia pilosa Ldb.
Serratula centauroides Linn.
Artemisia mongolica (Fisch. ex Bess.) Nakai
Carex parva Nees
Thermopsis lanceolala R.Br.
Rubia cordifolia Linn.
Wikstroemia canescens (Wall.) Meisn.
Oxytropis hirta Bunge
Astragalus adsurgens Pall.
Hippophae rhamnoides Linn.
Oxytropis frigida Kar. et Kir
Brassicaceae
Dendranthema indicum (Linn.) Des Moul.
Artemisia vestita Wall. ex Bess.
Spiraea pubescens Turcz.
Polygala tenuifolia Willd.
Dracocephalum moldavica Linn.
Dendranthema chanetii (Lévl.) Shih
Cichorium intybus Linn.
Spiraea fritschiana Schneid.
Linum usitatissimum Linn.
Astragalus membranaceus (Fisch.) Bunge
Zinnia peruviana (Linn.) Linn.
Scabiosa tschiliensis Grün.
Vicia sepium Linn.
Ziziphus jujuba Mill. var. spinosa (Bunge) Hu ex H.F.Chow.
Parinia heterophylla Bunge
Siphonostegia chinensis Benth.
Artemisia capillaris Thunb.
Poa sphondylodes Trin.
Iris tectorum Maxim.
Stipa bungeana Trin.
Selaginella sinensis (Desv.) Spring
Cleistogenes chinensis (Maxim.) Keng
Artemisia sieversiana Ehrhart ex Willd.
Thymus disjunctus Klok.
Incarvillea sinensis Lam.
sp67
sp68
ID
subplot
Heteropappus altaicus (Willd.) Novopokr.
Pulsatilla chinensis (Bunge) Regel
Bothriochloa ischcemum (Linn.) Keng
Thymus mongolicus Ronn.
Cleistogenes hancei Keng
Astragalus scaberrimus Bunge
Astragalus melilotoides Pall.
Bupleurum chinensis DC.
Cleistogenes caespitosa Keng
Lespedeza davurica (Laxm.) Schindl．
Carduus nutans Linn.
Stipa grandis P. Smirn.
Lespedeza floribunda Bunge
Potentilla bifurca Linn.
Oxytropis bicolor Bunge
Stipa lessingiana Trin. et Rupr.
Potentilla discolor Bge.
Saussurea chinnampoensis Lévl. et Vant.
Glycyrrhiza uralensis Fisch.
Periploca sepium Bunge
Clematis fruticosa Turcz.
Phragmites australis (Cav.) Trin. ex Steud.
Astragalus discolor Bunge ex Maxim.
Leontopodium leontopodioides (Willd.) Beauv.
Lespedeza hedysaroides (Pall.) Kitag.
Artemisia leucophylla (Turcz. ex Bess.) C. B. Clarke
Potentilla tanacetifolia Willd. ex Schlecht.
Leymus secalinus (Georgi) Tzvel.
Sophora davidii (Franch.) Skeels
Artemisia frigida Willd.
pyrus salicifolia Pall
Agrimonia pilosa Ldb.
Serratula centauroides Linn.
Artemisia mongolica (Fisch. ex Bess.) Nakai
Carex parva Nees
Thermopsis lanceolala R.Br.
Rubia cordifolia Linn.
Wikstroemia canescens (Wall.) Meisn.
Oxytropis hirta Bunge
Astragalus adsurgens Pall.
Hippophae rhamnoides Linn.
Oxytropis frigida Kar. et Kir
Brassicaceae
Dendranthema indicum (Linn.) Des Moul.
Artemisia vestita Wall. ex Bess.
Spiraea pubescens Turcz.
Polygala tenuifolia Willd.
Dracocephalum moldavica Linn.
Dendranthema chanetii (Lévl.) Shih
Cichorium intybus Linn.
Spiraea fritschiana Schneid.
Linum usitatissimum Linn.
Astragalus membranaceus (Fisch.) Bunge
Zinnia peruviana (Linn.) Linn.
Scabiosa tschiliensis Grün.
Vicia sepium Linn.
Ziziphus jujuba Mill. var. spinosa (Bunge) Hu ex H.F.Chow.
Parinia heterophylla Bunge
Siphonostegia chinensis Benth.
Artemisia capillaris Thunb.
Poa sphondylodes Trin.
Iris tectorum Maxim.
Stipa bungeana Trin.
Selaginella sinensis (Desv.) Spring
Cleistogenes chinensis (Maxim.) Keng
Artemisia sieversiana Ehrhart ex Willd.
Thymus disjunctus Klok.
Incarvillea sinensis Lam.
sp67
sp68
ID
subplot
Heteropappus altaicus (Willd.) Novopokr.
Pulsatilla chinensis (Bunge) Regel
Bothriochloa ischcemum (Linn.) Keng
Thymus mongolicus Ronn.
Cleistogenes hancei Keng
Astragalus scaberrimus Bunge
Astragalus melilotoides Pall.
Bupleurum chinensis DC.
Cleistogenes caespitosa Keng
Lespedeza davurica (Laxm.) Schindl．
Carduus nutans Linn.
Stipa grandis P. Smirn.
Lespedeza floribunda Bunge
Potentilla bifurca Linn.
Oxytropis bicolor Bunge
Stipa lessingiana Trin. et Rupr.
Potentilla discolor Bge.
Saussurea chinnampoensis Lévl. et Vant.
Glycyrrhiza uralensis Fisch.
Periploca sepium Bunge
Clematis fruticosa Turcz.
Phragmites australis (Cav.) Trin. ex Steud.
Astragalus discolor Bunge ex Maxim.
Leontopodium leontopodioides (Willd.) Beauv.
Lespedeza hedysaroides (Pall.) Kitag.
Artemisia leucophylla (Turcz. ex Bess.) C. B. Clarke
Potentilla tanacetifolia Willd. ex Schlecht.
Leymus secalinus (Georgi) Tzvel.
Sophora davidii (Franch.) Skeels
Artemisia frigida Willd.
pyrus salicifolia Pall
Agrimonia pilosa Ldb.
Serratula centauroides Linn.
Artemisia mongolica (Fisch. ex Bess.) Nakai
Carex parva Nees
Thermopsis lanceolala R.Br.
Rubia cordifolia Linn.
Wikstroemia canescens (Wall.) Meisn.
Oxytropis hirta Bunge
Astragalus adsurgens Pall.
Hippophae rhamnoides Linn.
Oxytropis frigida Kar. et Kir
Brassicaceae
Dendranthema indicum (Linn.) Des Moul.
Artemisia vestita Wall. ex Bess.
Spiraea pubescens Turcz.
Polygala tenuifolia Willd.
Dracocephalum moldavica Linn.
Dendranthema chanetii (Lévl.) Shih
Cichorium intybus Linn.
Spiraea fritschiana Schneid.
Linum usitatissimum Linn.
Astragalus membranaceus (Fisch.) Bunge
Zinnia peruviana (Linn.) Linn.
Scabiosa tschiliensis Grün.
Vicia sepium Linn.
Ziziphus jujuba Mill. var. spinosa (Bunge) Hu ex H.F.Chow.
Parinia heterophylla Bunge
Siphonostegia chinensis Benth.
Artemisia capillaris Thunb.
Poa sphondylodes Trin.
Iris tectorum Maxim.
Stipa bungeana Trin.
Selaginella sinensis (Desv.) Spring
Cleistogenes chinensis (Maxim.) Keng
Artemisia sieversiana Ehrhart ex Willd.
Thymus disjunctus Klok.
Incarvillea sinensis Lam.
sp67
sp68
ID
subplot
Heteropappus altaicus (Willd.) Novopokr.
Pulsatilla chinensis (Bunge) Regel
Bothriochloa ischcemum (Linn.) Keng
Thymus mongolicus Ronn.
Cleistogenes hancei Keng
Astragalus scaberrimus Bunge
Astragalus melilotoides Pall.
Bupleurum chinensis DC.
Cleistogenes caespitosa Keng
Lespedeza davurica (Laxm.) Schindl．
Carduus nutans Linn.
Stipa grandis P. Smirn.
Lespedeza floribunda Bunge
Potentilla bifurca Linn.
Oxytropis bicolor Bunge
Stipa lessingiana Trin. et Rupr.
Potentilla discolor Bge.
Saussurea chinnampoensis Lévl. et Vant.
Glycyrrhiza uralensis Fisch.
Periploca sepium Bunge
Clematis fruticosa Turcz.
Phragmites australis (Cav.) Trin. ex Steud.
Astragalus discolor Bunge ex Maxim.
Leontopodium leontopodioides (Willd.) Beauv.
Lespedeza hedysaroides (Pall.) Kitag.
Artemisia leucophylla (Turcz. ex Bess.) C. B. Clarke
Potentilla tanacetifolia Willd. ex Schlecht.
Leymus secalinus (Georgi) Tzvel.
Sophora davidii (Franch.) Skeels
Artemisia frigida Willd.
pyrus salicifolia Pall
Agrimonia pilosa Ldb.
Serratula centauroides Linn.
Artemisia mongolica (Fisch. ex Bess.) Nakai
Carex parva Nees
Thermopsis lanceolala R.Br.
Rubia cordifolia Linn.
Wikstroemia canescens (Wall.) Meisn.
Oxytropis hirta Bunge
Astragalus adsurgens Pall.
Hippophae rhamnoides Linn.
Oxytropis frigida Kar. et Kir
Brassicaceae
Dendranthema indicum (Linn.) Des Moul.
Artemisia vestita Wall. ex Bess.
Spiraea pubescens Turcz.
Polygala tenuifolia Willd.
Dracocephalum moldavica Linn.
Dendranthema chanetii (Lévl.) Shih
Cichorium intybus Linn.
Spiraea fritschiana Schneid.
Linum usitatissimum Linn.
Astragalus membranaceus (Fisch.) Bunge
Zinnia peruviana (Linn.) Linn.
Scabiosa tschiliensis Grün.
Vicia sepium Linn.
Ziziphus jujuba Mill. var. spinosa (Bunge) Hu ex H.F.Chow.
Parinia heterophylla Bunge
Siphonostegia chinensis Benth.
Artemisia capillaris Thunb.
Poa sphondylodes Trin.
Iris tectorum Maxim.
Stipa bungeana Trin.
Selaginella sinensis (Desv.) Spring
Cleistogenes chinensis (Maxim.) Keng
Artemisia sieversiana Ehrhart ex Willd.
Thymus disjunctus Klok.
Incarvillea sinensis Lam.
sp67
sp68
ID
subplot
Heteropappus altaicus (Willd.) Novopokr.
Pulsatilla chinensis (Bunge) Regel
Bothriochloa ischcemum (Linn.) Keng
Thymus mongolicus Ronn.
Cleistogenes hancei Keng
Astragalus scaberrimus Bunge
Astragalus melilotoides Pall.
Bupleurum chinensis DC.
Cleistogenes caespitosa Keng
Lespedeza davurica (Laxm.) Schindl．
Carduus nutans Linn.
Stipa grandis P. Smirn.
Lespedeza floribunda Bunge
Potentilla bifurca Linn.
Oxytropis bicolor Bunge
Stipa lessingiana Trin. et Rupr.
Potentilla discolor Bge.
Saussurea chinnampoensis Lévl. et Vant.
Glycyrrhiza uralensis Fisch.
Periploca sepium Bunge
Clematis fruticosa Turcz.
Phragmites australis (Cav.) Trin. ex Steud.
Astragalus discolor Bunge ex Maxim.
Leontopodium leontopodioides (Willd.) Beauv.
Lespedeza hedysaroides (Pall.) Kitag.
Artemisia leucophylla (Turcz. ex Bess.) C. B. Clarke
Potentilla tanacetifolia Willd. ex Schlecht.
Leymus secalinus (Georgi) Tzvel.
Sophora davidii (Franch.) Skeels
Artemisia frigida Willd.
pyrus salicifolia Pall
Agrimonia pilosa Ldb.
Serratula centauroides Linn.
Artemisia mongolica (Fisch. ex Bess.) Nakai
Carex parva Nees
Thermopsis lanceolala R.Br.
Rubia cordifolia Linn.
Wikstroemia canescens (Wall.) Meisn.
Oxytropis hirta Bunge
Astragalus adsurgens Pall.
Hippophae rhamnoides Linn.
Oxytropis frigida Kar. et Kir
Brassicaceae
Dendranthema indicum (Linn.) Des Moul.
Artemisia vestita Wall. ex Bess.
Spiraea pubescens Turcz.
Polygala tenuifolia Willd.
Dracocephalum moldavica Linn.
Dendranthema chanetii (Lévl.) Shih
Cichorium intybus Linn.
Spiraea fritschiana Schneid.
Linum usitatissimum Linn.
Astragalus membranaceus (Fisch.) Bunge
Zinnia peruviana (Linn.) Linn.
Scabiosa tschiliensis Grün.
Vicia sepium Linn.
Ziziphus jujuba Mill. var. spinosa (Bunge) Hu ex H.F.Chow.
[truncated: 292,909 more rows]
